# Supplementary material for: 4-(3,4-Dihydro-β-carbolin-1-yl)pyrimidin-2-amine
Source: Acta Crystallogr Sect E Struct Rep Online. 2009 Feb 25;65(Pt 3):o594. doi: 10.1107/S160053680900600X (PMC2968656; doi:10.1107/S160053680900600X)
Supplement: Supplementary file 1 [file e-65-0o594-sup1.cif]

##############################################################################
###                                                                        ###
###        Electronic paper (Acta Crystallographica Section E)             ###
###                                                                        ###
##############################################################################
#                                                                            #
# This CIF contains the data in a paper accepted for publication in Acta     #
# Crystallographica Section E. It conforms to the requirements of Notes      #
# for Authors for Section E, and has been peer reviewed under the auspices   #
# of the IUCr Commission on Journals.                                        #
#                                                                            #
# Full details of the Crystallographic Information File format               #
# are given in the paper "The Crystallographic Information File (CIF):       #
# a New Standard Archive File for Crystallography" by S. R. Hall, F. H.      #
# Allen and I. D. Brown [Acta Cryst. (1991), A47, 655-685].                  #
#                                                                            #
# The current version of the core CIF dictionary is obtainable from          #
# ftp://ftp.iucr.org/pub/cif_core.dic. The current version number is 2.4.    #
#                                                                            #
# Software is freely available for graphical display of the structure(s) in  #
# this CIF.  For information consult the CIF home page http://www.iucr.org/  #
# cif/home.html                                                              #
#                                                                            #
# This file may be used for bona fide research purposes within the           #
# scientific community so long as proper attribution is given to the journal # 
# article from which it was obtained.                                        #
#                                                                            #
##############################################################################
                                             
data_global
_audit_creation_method     SHELXL-97
_journal_date_recd_electronic     2009-02-19
_journal_date_accepted     2009-02-19
_journal_name_full     'Acta Crystallographica, Section E'
_journal_year     2009
_journal_volume     65
_journal_issue      3
_journal_page_first     o594
_journal_page_last     o594
_journal_paper_category     QO
_journal_coeditor_code     HG2480
_publ_contact_author
;
     Dr. Seik Weng Ng
     Department of Chemistry
     University of Malaya
     50603 Kuala Lumpur
     Malaysia
;
_publ_contact_author_email     seikweng@um.edu.my
_publ_contact_author_fax     '03 7967 4193'
_publ_contact_author_phone     '03 7967 6778'
_publ_section_title
;
4-(3,4-Dihydro-\b-carbolin-1-yl)pyrimidin-2-amine
;
loop_
    _publ_author_name
    _publ_author_address
    'Mukhtar, Mat Ropi'
;
     Department of Chemistry
     University of Malaya
     50603 Kuala Lumpur
     Malaysia
;
    'Zainal Abidin, Anissuhailin'
;
     Department of Chemistry
     University of Malaya
     50603 Kuala Lumpur
     Malaysia
;
    'Awang, Khalijah'
;
     Department of Chemistry
     University of Malaya
     50603 Kuala Lumpur
     Malaysia
;
    'A. Hadi, A. Hamid'
;
     Department of Chemistry
     University of Malaya
     50603 Kuala Lumpur
     Malaysia
;
    'Ng, Seik Weng'
;
     Department of Chemistry
     University of Malaya
     50603 Kuala Lumpur
     Malaysia
;
_publ_section_synopsis     .
data_I
_audit_creation_method     SHELXL-97
_chemical_name_systematic
;
4-(3,4-Dihydro-\b-carbolin-1-yl)pyrimidin-2-amine
;
_chemical_name_common     'accanthomine A'
_chemical_formula_moiety     'C15 H13 N5'
_chemical_formula_sum     'C15 H13 N5'
_chemical_formula_iupac     'C15 H13 N5'
_chemical_formula_weight     263.30
_chemical_melting_point     ?
_symmetry_cell_setting     Monoclinic
_symmetry_space_group_name_H-M     'P 21/c'
_symmetry_space_group_name_Hall     '-P 2ybc'
loop_
    _symmetry_equiv_pos_as_xyz
    'x, y, z'
    '-x, y+1/2, -z+1/2'
    '-x, -y, -z'
    'x, -y-1/2, z-1/2'
_cell_length_a     11.4758(2)
_cell_length_b     12.6095(2)
_cell_length_c     8.9241(2)
_cell_angle_alpha     90.00
_cell_angle_beta     102.1160(10)
_cell_angle_gamma     90.00
_cell_volume     1262.59(4)
_cell_formula_units_Z     4
_cell_measurement_reflns_used     4559
_cell_measurement_theta_min     2.4
_cell_measurement_theta_max     28.3
_cell_measurement_temperature     120(2)
_exptl_crystal_description     'Irregular block'
_exptl_crystal_colour     'Light brown'
_exptl_crystal_size_max     0.45
_exptl_crystal_size_mid     0.35
_exptl_crystal_size_min     0.15
_exptl_crystal_density_diffrn     1.385
_exptl_crystal_density_meas     ?
_exptl_crystal_density_method     'not measured'
_exptl_crystal_F_000     552
_exptl_absorpt_coefficient_mu     0.088
_exptl_absorpt_correction_type     None
_exptl_absorpt_process_details     ?
_exptl_absorpt_correction_T_min     ?
_exptl_absorpt_correction_T_max     ?
_diffrn_ambient_temperature     120(2)
_diffrn_radiation_type     MoK\a
_diffrn_radiation_wavelength     0.71073
_diffrn_radiation_source     'fine-focus sealed tube'
_diffrn_radiation_monochromator     graphite
_diffrn_measurement_device_type     'Bruker SMART APEX'
_diffrn_measurement_method     \w
_diffrn_detector_area_resol_mean     ?
_diffrn_reflns_number     11840
_diffrn_reflns_av_R_equivalents     0.0263
_diffrn_reflns_av_sigmaI/netI     0.0217
_diffrn_reflns_theta_min     1.81
_diffrn_reflns_theta_max     27.50
_diffrn_reflns_theta_full     27.50
_diffrn_measured_fraction_theta_max     1.000
_diffrn_measured_fraction_theta_full     1.000
_diffrn_reflns_limit_h_min     -14
_diffrn_reflns_limit_h_max     14
_diffrn_reflns_limit_k_min     -16
_diffrn_reflns_limit_k_max     16
_diffrn_reflns_limit_l_min     -11
_diffrn_reflns_limit_l_max     11
_diffrn_standards_number     0
_diffrn_standards_interval_count     0
_diffrn_standards_interval_time     0
_diffrn_standards_decay_%     0
_reflns_number_total     2905
_reflns_number_gt     2485
_reflns_threshold_expression     I>2\s(I)
_refine_ls_structure_factor_coef     Fsqd
_refine_ls_matrix_type     full
_refine_ls_R_factor_all     0.0443
_refine_ls_R_factor_gt     0.0368
_refine_ls_wR_factor_gt     0.0959
_refine_ls_wR_factor_ref     0.1022
_refine_ls_goodness_of_fit_ref     1.017
_refine_ls_restrained_S_all     1.947
_refine_ls_number_reflns     2905
_refine_ls_number_parameters     193
_refine_ls_number_restraints     3
_refine_ls_hydrogen_treatment     mixed
_refine_ls_weighting_scheme     calc
_refine_ls_weighting_details
         'calc w=1/[\s^2^(Fo^2^)+(0.0591P)^2^+0.3611P] where P=(Fo^2^+2Fc^2^)/3'
_atom_sites_solution_hydrogens     geom
_atom_sites_solution_primary     direct
_atom_sites_solution_secondary     difmap
_refine_ls_shift/su_max     0.001
_refine_ls_shift/su_mean     0.001
_refine_diff_density_max     0.263
_refine_diff_density_min     -0.228
_refine_ls_extinction_method     none
_refine_ls_extinction_coef     ?
loop_
    _atom_type_symbol
    _atom_type_description
    _atom_type_scat_dispersion_real
    _atom_type_scat_dispersion_imag
    _atom_type_scat_source
    'C' 'C' 0.0033 0.0016
                         'International Tables Vol C Tables 4.2.6.8 and 6.1.1.4'
    'H' 'H' 0.0000 0.0000
                         'International Tables Vol C Tables 4.2.6.8 and 6.1.1.4'
    'N' 'N' 0.0061 0.0033
                         'International Tables Vol C Tables 4.2.6.8 and 6.1.1.4'
_computing_data_collection     'APEX2 (Bruker, 2007)'
_computing_cell_refinement     'SAINT (Bruker, 2007)'
_computing_data_reduction     'SAINT (Bruker, 2007)'
_computing_structure_solution     'SHELXS97 (Sheldrick, 2008)'
_computing_structure_refinement     'SHELXL97 (Sheldrick, 2008)'
_computing_molecular_graphics
              'OLEX (Dolomanov <i>et al.</i>,  2003) and X-SEED (Barbour, 2001)'
_computing_publication_material     'publCIF (Westrip, 2009)'
loop_
    _atom_site_type_symbol
    _atom_site_label
    _atom_site_fract_x
    _atom_site_fract_y
    _atom_site_fract_z
    _atom_site_U_iso_or_equiv
    _atom_site_adp_type
    _atom_site_calc_flag
    _atom_site_refinement_flags
    _atom_site_occupancy
    _atom_site_disorder_assembly
    _atom_site_disorder_group
    N N1 0.50153(18) 0.76301(16) 0.7128(2) 0.0209(4) Uani d D 1 . .
    N N2 0.55480(17) 0.65191(15) 0.9213(2) 0.0187(4) Uani d . 1 . .
    N N3 0.60199(16) 0.61005(14) 0.6777(2) 0.0165(4) Uani d . 1 . .
    N N4 0.73723(17) 0.59739(15) 0.4478(2) 0.0180(4) Uani d D 1 . .
    C C1 0.55292(19) 0.67210(17) 0.7718(2) 0.0163(4) Uani d . 1 . .
    C C2 0.6123(2) 0.56393(18) 0.9781(3) 0.0194(5) Uani d . 1 . .
    H H2 0.6172 0.5480 1.0833 0.023 Uiso calc R 1 . .
    C C3 0.6649(2) 0.49480(17) 0.8924(3) 0.0187(5) Uani d . 1 . .
    H H3 0.7049 0.4325 0.9356 0.022 Uiso calc R 1 . .
    C C4 0.65609(18) 0.52161(17) 0.7390(2) 0.0159(4) Uani d . 1 . .
    C C5 0.70796(18) 0.45156(17) 0.6351(2) 0.0162(4) Uani d . 1 . .
    C C6 0.7651(2) 0.28242(17) 0.5636(3) 0.0199(5) Uani d . 1 . .
    H H6A 0.6977 0.2605 0.4809 0.024 Uiso calc R 1 . .
    H H6B 0.7970 0.2176 0.6203 0.024 Uiso calc R 1 . .
    C C7 0.8626(2) 0.32896(17) 0.4896(3) 0.0185(5) Uani d . 1 . .
    H H7A 0.9393 0.3309 0.5650 0.022 Uiso calc R 1 . .
    H H7B 0.8728 0.2843 0.4020 0.022 Uiso calc R 1 . .
    C C8 0.82678(19) 0.43888(17) 0.4355(2) 0.0165(4) Uani d . 1 . .
    C C9 0.75008(19) 0.49495(17) 0.5047(2) 0.0162(4) Uani d . 1 . .
    C C10 0.86494(19) 0.50915(17) 0.3305(2) 0.0168(5) Uani d . 1 . .
    C C11 0.9446(2) 0.50053(18) 0.2302(3) 0.0203(5) Uani d . 1 . .
    H H11A 0.9863 0.4362 0.2233 0.024 Uiso calc R 1 . .
    C C12 0.9608(2) 0.58717(19) 0.1426(3) 0.0227(5) Uani d . 1 . .
    H H12A 1.0146 0.5823 0.0751 0.027 Uiso calc R 1 . .
    C C13 0.8991(2) 0.68278(19) 0.1512(3) 0.0218(5) Uani d . 1 . .
    H H13 0.9111 0.7406 0.0879 0.026 Uiso calc R 1 . .
    C C14 0.8217(2) 0.69440(18) 0.2493(3) 0.0202(5) Uani d . 1 . .
    H H14 0.7809 0.7593 0.2554 0.024 Uiso calc R 1 . .
    C C15 0.80577(19) 0.60715(17) 0.3395(2) 0.0173(5) Uani d . 1 . .
    N N5 0.71831(17) 0.35226(14) 0.6694(2) 0.0188(4) Uani d . 1 . .
    H H11 0.503(3) 0.778(2) 0.616(2) 0.030(8) Uiso d D 1 . .
    H H12 0.448(3) 0.796(2) 0.759(4) 0.031(8) Uiso d D 1 . .
    H H4 0.686(2) 0.643(2) 0.472(3) 0.031(8) Uiso d D 1 . .
loop_
    _atom_site_aniso_label
    _atom_site_aniso_U_11
    _atom_site_aniso_U_22
    _atom_site_aniso_U_33
    _atom_site_aniso_U_12
    _atom_site_aniso_U_13
    _atom_site_aniso_U_23
    N1 0.0250(10) 0.0207(10) 0.0199(10) 0.0063(8) 0.0115(8) 0.0024(7)
    N2 0.0208(9) 0.0199(9) 0.0167(9) -0.0008(7) 0.0067(7) -0.0013(7)
    N3 0.0172(9) 0.0161(9) 0.0179(9) -0.0004(7) 0.0072(7) -0.0004(7)
    N4 0.0193(9) 0.0169(9) 0.0202(9) 0.0031(7) 0.0097(7) 0.0028(7)
    C1 0.0152(10) 0.0174(10) 0.0175(10) -0.0027(8) 0.0061(8) -0.0010(8)
    C2 0.0218(11) 0.0208(11) 0.0157(10) -0.0030(9) 0.0043(8) 0.0004(8)
    C3 0.0214(11) 0.0159(10) 0.0192(11) -0.0006(8) 0.0050(9) 0.0020(8)
    C4 0.0142(9) 0.0153(10) 0.0191(11) -0.0032(8) 0.0057(8) -0.0005(8)
    C5 0.0145(9) 0.0166(10) 0.0178(10) -0.0009(8) 0.0040(8) 0.0002(8)
    C6 0.0237(11) 0.0151(10) 0.0217(11) -0.0001(8) 0.0065(9) -0.0018(8)
    C7 0.0197(10) 0.0176(10) 0.0187(10) 0.0019(8) 0.0055(8) -0.0023(8)
    C8 0.0163(10) 0.0171(10) 0.0160(10) -0.0005(8) 0.0036(8) -0.0015(8)
    C9 0.0162(10) 0.0155(10) 0.0175(10) -0.0006(8) 0.0045(8) 0.0001(8)
    C10 0.0164(10) 0.0188(10) 0.0154(10) -0.0006(8) 0.0035(8) -0.0012(8)
    C11 0.0203(11) 0.0226(11) 0.0195(11) 0.0000(9) 0.0077(9) -0.0041(8)
    C12 0.0219(11) 0.0289(12) 0.0196(11) -0.0024(9) 0.0095(9) -0.0021(9)
    C13 0.0213(11) 0.0261(12) 0.0186(11) -0.0029(9) 0.0054(9) 0.0040(9)
    C14 0.0187(10) 0.0210(11) 0.0214(11) 0.0019(9) 0.0053(9) 0.0032(9)
    C15 0.0154(10) 0.0205(11) 0.0165(10) -0.0002(8) 0.0046(8) -0.0006(8)
    N5 0.0204(9) 0.0160(9) 0.0209(9) -0.0001(7) 0.0068(7) -0.0009(7)
loop_
    _geom_bond_atom_site_label_1
    _geom_bond_atom_site_label_2
    _geom_bond_site_symmetry_2
    _geom_bond_distance
    _geom_bond_publ_flag
    N1 C1 . 1.345(3) ?
    N1 H11 . 0.894(17) ?
    N1 H12 . 0.91(3) ?
    N2 C2 . 1.335(3) ?
    N2 C1 . 1.354(3) ?
    N3 C4 . 1.336(3) ?
    N3 C1 . 1.354(3) ?
    N4 C15 . 1.374(3) ?
    N4 C9 . 1.384(3) ?
    N4 H4 . 0.883(17) ?
    C2 C3 . 1.380(3) ?
    C2 H2 . 0.9500 ?
    C3 C4 . 1.393(3) ?
    C3 H3 . 0.9500 ?
    C4 C5 . 1.492(3) ?
    C5 N5 . 1.288(3) ?
    C5 C9 . 1.457(3) ?
    C6 N5 . 1.472(3) ?
    C6 C7 . 1.531(3) ?
    C6 H6A . 0.9900 ?
    C6 H6B . 0.9900 ?
    C7 C8 . 1.497(3) ?
    C7 H7A . 0.9900 ?
    C7 H7B . 0.9900 ?
    C8 C9 . 1.373(3) ?
    C8 C10 . 1.424(3) ?
    C10 C11 . 1.411(3) ?
    C10 C15 . 1.420(3) ?
    C11 C12 . 1.379(3) ?
    C11 H11A . 0.9500 ?
    C12 C13 . 1.408(3) ?
    C12 H12A . 0.9500 ?
    C13 C14 . 1.380(3) ?
    C13 H13 . 0.9500 ?
    C14 C15 . 1.398(3) ?
    C14 H14 . 0.9500 ?
loop_
    _geom_angle_atom_site_label_1
    _geom_angle_atom_site_label_2
    _geom_angle_atom_site_label_3
    _geom_angle_site_symmetry_1
    _geom_angle_site_symmetry_3
    _geom_angle
    _geom_angle_publ_flag
    C1 N1 H11 . . 117.6(19) ?
    C1 N1 H12 . . 120.0(19) ?
    H11 N1 H12 . . 120(3) ?
    C2 N2 C1 . . 115.78(18) ?
    C4 N3 C1 . . 116.49(18) ?
    C15 N4 C9 . . 108.00(17) ?
    C15 N4 H4 . . 128(2) ?
    C9 N4 H4 . . 123(2) ?
    N1 C1 N2 . . 117.46(19) ?
    N1 C1 N3 . . 117.05(19) ?
    N2 C1 N3 . . 125.5(2) ?
    N2 C2 C3 . . 123.6(2) ?
    N2 C2 H2 . . 118.2 ?
    C3 C2 H2 . . 118.2 ?
    C2 C3 C4 . . 116.2(2) ?
    C2 C3 H3 . . 121.9 ?
    C4 C3 H3 . . 121.9 ?
    N3 C4 C3 . . 122.46(19) ?
    N3 C4 C5 . . 116.83(18) ?
    C3 C4 C5 . . 120.71(19) ?
    N5 C5 C9 . . 121.66(19) ?
    N5 C5 C4 . . 117.19(19) ?
    C9 C5 C4 . . 121.09(19) ?
    N5 C6 C7 . . 116.45(18) ?
    N5 C6 H6A . . 108.2 ?
    C7 C6 H6A . . 108.2 ?
    N5 C6 H6B . . 108.2 ?
    C7 C6 H6B . . 108.2 ?
    H6A C6 H6B . . 107.3 ?
    C8 C7 C6 . . 108.57(17) ?
    C8 C7 H7A . . 110.0 ?
    C6 C7 H7A . . 110.0 ?
    C8 C7 H7B . . 110.0 ?
    C6 C7 H7B . . 110.0 ?
    H7A C7 H7B . . 108.4 ?
    C9 C8 C10 . . 106.88(19) ?
    C9 C8 C7 . . 119.37(19) ?
    C10 C8 C7 . . 133.41(19) ?
    C8 C9 N4 . . 110.16(18) ?
    C8 C9 C5 . . 121.2(2) ?
    N4 C9 C5 . . 127.99(19) ?
    C11 C10 C15 . . 119.0(2) ?
    C11 C10 C8 . . 134.3(2) ?
    C15 C10 C8 . . 106.69(18) ?
    C12 C11 C10 . . 118.7(2) ?
    C12 C11 H11A . . 120.6 ?
    C10 C11 H11A . . 120.6 ?
    C11 C12 C13 . . 121.2(2) ?
    C11 C12 H12A . . 119.4 ?
    C13 C12 H12A . . 119.4 ?
    C14 C13 C12 . . 121.6(2) ?
    C14 C13 H13 . . 119.2 ?
    C12 C13 H13 . . 119.2 ?
    C13 C14 C15 . . 117.5(2) ?
    C13 C14 H14 . . 121.3 ?
    C15 C14 H14 . . 121.3 ?
    N4 C15 C14 . . 129.7(2) ?
    N4 C15 C10 . . 108.25(18) ?
    C14 C15 C10 . . 122.0(2) ?
    C5 N5 C6 . . 117.20(18) ?
loop_
    _geom_torsion_atom_site_label_1
    _geom_torsion_atom_site_label_2
    _geom_torsion_atom_site_label_3
    _geom_torsion_atom_site_label_4
    _geom_torsion_site_symmetry_1
    _geom_torsion_site_symmetry_2
    _geom_torsion_site_symmetry_3
    _geom_torsion_site_symmetry_4
    _geom_torsion
    _geom_torsion_publ_flag
    C2 N2 C1 N1 . . . . -176.44(19) ?
    C2 N2 C1 N3 . . . . 1.3(3) ?
    C4 N3 C1 N1 . . . . 177.94(19) ?
    C4 N3 C1 N2 . . . . 0.2(3) ?
    C1 N2 C2 C3 . . . . -1.5(3) ?
    N2 C2 C3 C4 . . . . 0.4(3) ?
    C1 N3 C4 C3 . . . . -1.5(3) ?
    C1 N3 C4 C5 . . . . 178.65(18) ?
    C2 C3 C4 N3 . . . . 1.3(3) ?
    C2 C3 C4 C5 . . . . -178.92(19) ?
    N3 C4 C5 N5 . . . . -154.0(2) ?
    C3 C4 C5 N5 . . . . 26.2(3) ?
    N3 C4 C5 C9 . . . . 28.7(3) ?
    C3 C4 C5 C9 . . . . -151.1(2) ?
    N5 C6 C7 C8 . . . . -44.9(3) ?
    C6 C7 C8 C9 . . . . 25.0(3) ?
    C6 C7 C8 C10 . . . . -162.7(2) ?
    C10 C8 C9 N4 . . . . 0.4(3) ?
    C7 C8 C9 N4 . . . . 174.49(18) ?
    C10 C8 C9 C5 . . . . -170.84(19) ?
    C7 C8 C9 C5 . . . . 3.3(3) ?
    C15 N4 C9 C8 . . . . 0.5(3) ?
    C15 N4 C9 C5 . . . . 171.0(2) ?
    N5 C5 C9 C8 . . . . -15.7(3) ?
    C4 C5 C9 C8 . . . . 161.4(2) ?
    N5 C5 C9 N4 . . . . 174.8(2) ?
    C4 C5 C9 N4 . . . . -8.1(3) ?
    C9 C8 C10 C11 . . . . 177.9(2) ?
    C7 C8 C10 C11 . . . . 4.9(4) ?
    C9 C8 C10 C15 . . . . -1.1(2) ?
    C7 C8 C10 C15 . . . . -174.0(2) ?
    C15 C10 C11 C12 . . . . -1.1(3) ?
    C8 C10 C11 C12 . . . . -179.9(2) ?
    C10 C11 C12 C13 . . . . -0.3(3) ?
    C11 C12 C13 C14 . . . . 1.2(4) ?
    C12 C13 C14 C15 . . . . -0.6(3) ?
    C9 N4 C15 C14 . . . . 179.5(2) ?
    C9 N4 C15 C10 . . . . -1.2(2) ?
    C13 C14 C15 N4 . . . . 178.4(2) ?
    C13 C14 C15 C10 . . . . -0.9(3) ?
    C11 C10 C15 N4 . . . . -177.72(19) ?
    C8 C10 C15 N4 . . . . 1.4(2) ?
    C11 C10 C15 C14 . . . . 1.7(3) ?
    C8 C10 C15 C14 . . . . -179.2(2) ?
    C9 C5 N5 C6 . . . . -5.1(3) ?
    C4 C5 N5 C6 . . . . 177.67(18) ?
    C7 C6 N5 C5 . . . . 36.6(3) ?
loop_
    _geom_hbond_atom_site_label_D
    _geom_hbond_atom_site_label_H
    _geom_hbond_atom_site_label_A
    _geom_hbond_site_symmetry_A
    _geom_hbond_distance_DH
    _geom_hbond_distance_HA
    _geom_hbond_distance_DA
    _geom_hbond_angle_DHA
    _geom_hbond_publ_flag
    N1 H11 N2 4_575 0.89(2) 2.14(2) 2.994(3) 161(3) yes
    N1 H12 N5 2_656 0.91(3) 2.25(3) 3.138(3) 165(3) yes
    N4 H4 N3 . 0.88(2) 2.29(3) 2.825(3) 119(2) yes
