# Supplementary material for: 4-(3,4-Dihydro-β-carbolin-1-yl)pyrimidin-2-amine
Source: Acta Crystallogr Sect E Struct Rep Online. 2009 Feb 25;65(Pt 3):o594. doi: 10.1107/S160053680900600X (PMC2968656; doi:10.1107/S160053680900600X)
Supplement: Supplementary file 2 [file e-65-0o594-Isup2.hkl]

# 
# h,k,l, Fc-squared, Fo-squared, sigma(Fo-squared) and status flag 
# 
data_I
_shelx_title '  P21/c' 
_shelx_refln_list_code          4 
_shelx_F_calc_maximum      213.56 
_exptl_crystal_F_000       552.00 
_reflns_d_resolution_high  0.7697 
 
loop_ 
 _symmetry_equiv_pos_as_xyz 
 'x, y, z' 
 '-x, y+1/2, -z+1/2' 
 '-x, -y, -z' 
 'x, -y-1/2, z-1/2' 
 
_cell_length_a    11.4758 
_cell_length_b    12.6095 
_cell_length_c     8.9241 
_cell_angle_alpha  90.000 
_cell_angle_beta  102.116 
_cell_angle_gamma  90.000 
 
_shelx_F_squared_multiplier     1.000 
 
loop_ 
 _refln_index_h 
 _refln_index_k 
 _refln_index_l 
 _refln_F_squared_calc 
 _refln_F_squared_meas 
 _refln_F_squared_sigma 
 _refln_observed_status 
   1   0   0      546.43      527.54      6.93 o 
   2   0   0     3240.65     3189.79     38.12 o 
   3   0   0      602.24      607.90      9.69 o 
   4   0   0      185.08      167.35      3.96 o 
   5   0   0      125.77      115.32      3.68 o 
   6   0   0       22.81       21.51      2.01 o 
   7   0   0      221.86      217.31      5.81 o 
   8   0   0        1.60       -0.24      0.78 o 
   9   0   0      385.48      405.85     13.52 o 
  10   0   0      149.82      159.76      6.71 o 
  11   0   0        6.60        7.30      2.52 o 
  12   0   0        3.12        1.39      2.10 o 
  13   0   0      171.91      177.02      7.36 o 
  14   0   0       71.50       75.77      5.46 o 
   1   1   0      324.93      303.79      2.02 o 
   2   1   0      527.21      499.47      3.47 o 
   3   1   0     5446.82     5631.79     39.27 o 
   4   1   0     1650.20     1728.94     16.50 o 
   5   1   0      319.74      343.42      3.92 o 
   6   1   0      157.44      160.64      2.58 o 
   7   1   0       85.07       84.94      2.75 o 
   8   1   0       93.75       99.17      2.95 o 
   9   1   0      108.05      110.37      3.35 o 
  10   1   0       45.40       42.10      2.44 o 
  11   1   0        2.55        7.46      1.68 o 
  12   1   0      258.16      256.75      6.00 o 
  13   1   0       69.62       75.90      3.70 o 
  14   1   0        0.00        0.85      1.52 o 
   0   2   0     2560.41     2508.80     30.42 o 
   1   2   0      741.08      722.70      5.09 o 
   2   2   0     2317.89     2286.91     14.91 o 
   3   2   0     9993.80     9612.61     60.98 o 
   4   2   0     1069.97     1064.62      8.25 o 
   5   2   0      206.24      184.88      2.96 o 
   6   2   0       30.52       31.39      2.09 o 
   7   2   0       11.24       14.61      1.72 o 
   8   2   0        9.38        8.93      1.35 o 
   9   2   0      137.91      144.41      3.77 o 
  10   2   0      303.71      303.61      6.38 o 
  11   2   0       28.75       30.06      2.14 o 
  12   2   0        0.49       -0.23      1.80 o 
  13   2   0       26.10       29.50      2.39 o 
  14   2   0       23.33       27.13      3.67 o 
   1   3   0     1727.77     1636.73     12.93 o 
   2   3   0     1478.65     1483.20     10.97 o 
   3   3   0      509.47      526.00      5.03 o 
   4   3   0      182.49      184.25      2.89 o 
   5   3   0      449.59      455.29      4.43 o 
   6   3   0     1136.99     1169.30     10.87 o 
   7   3   0      541.17      529.22      7.58 o 
   8   3   0        8.83        8.53      1.19 o 
   9   3   0      200.61      204.24      4.07 o 
  10   3   0       93.54       95.46      3.03 o 
  11   3   0        6.19        7.35      1.50 o 
  12   3   0       38.78       45.22      2.60 o 
  13   3   0        1.88       -0.11      1.44 o 
  14   3   0       86.11       89.64      5.78 o 
   0   4   0      426.88      409.29      4.39 o 
   1   4   0      120.04      134.71      2.05 o 
   2   4   0       44.10       50.92      1.10 o 
   3   4   0        2.56        1.48      0.56 o 
   4   4   0        1.32        0.02      0.48 o 
   5   4   0     1064.78     1166.78      9.40 o 
   6   4   0      944.09      927.45      7.98 o 
   7   4   0     1314.91     1314.25     12.39 o 
   8   4   0      272.42      271.97      4.47 o 
   9   4   0       78.43       73.45      2.56 o 
  10   4   0      198.37      197.42      4.22 o 
  11   4   0      435.73      433.69      6.84 o 
  12   4   0      280.82      287.17      6.21 o 
  13   4   0        0.16        1.98      2.15 o 
  14   4   0       29.10       33.36      3.69 o 
   1   5   0      178.24      196.64      2.80 o 
   2   5   0        3.97        2.54      0.49 o 
   3   5   0        0.04       -0.03      0.55 o 
   4   5   0     1082.64     1202.83     10.81 o 
   5   5   0      497.88      513.20      5.56 o 
   6   5   0      169.85      174.53      3.03 o 
   7   5   0      343.78      343.42      4.83 o 
   8   5   0      102.03      105.02      2.77 o 
   9   5   0      268.18      275.59      4.76 o 
  10   5   0        0.00       -0.12      1.55 o 
  11   5   0       31.40       32.23      4.73 o 
  12   5   0       71.29       74.79      4.53 o 
  13   5   0       14.72       15.64      2.87 o 
   0   6   0      942.86     1077.46     10.44 o 
   1   6   0       70.17       68.99      1.32 o 
   2   6   0       11.42       17.53      0.80 o 
   3   6   0        2.65        4.90      0.69 o 
   4   6   0      872.02      928.24      8.84 o 
   5   6   0      861.10      916.10      8.12 o 
   6   6   0       22.61       21.57      1.18 o 
   7   6   0      304.57      298.74      5.15 o 
   8   6   0      152.86      162.71      3.40 o 
   9   6   0     1017.35      965.17     14.53 o 
  10   6   0      947.77      885.78     17.23 o 
  11   6   0       19.88       19.30      2.65 o 
  12   6   0       10.64       17.21      2.74 o 
  13   6   0        0.98        0.35      2.01 o 
   1   7   0      638.07      676.04      5.63 o 
   2   7   0       19.22       17.78      1.09 o 
   3   7   0      639.06      741.34      7.77 o 
   4   7   0       45.62       42.39      1.41 o 
   5   7   0       57.32       67.35      2.50 o 
   6   7   0       55.33       60.56      2.06 o 
   7   7   0       53.45       52.80      2.97 o 
   8   7   0      761.11      721.00     11.73 o 
   9   7   0        3.41        1.26      2.55 o 
  10   7   0       29.08       35.99      3.63 o 
  11   7   0       83.20       88.49      7.51 o 
  12   7   0       72.87       62.14      4.20 o 
  13   7   0        1.05       -2.54      2.39 o 
   0   8   0      134.79      140.48      3.25 o 
   1   8   0      253.40      273.40      3.55 o 
   2   8   0        9.07        5.65      0.77 o 
   3   8   0      202.77      209.55      3.30 o 
   4   8   0      270.03      233.17      6.68 o 
   5   8   0      130.60      134.30      3.56 o 
   6   8   0        9.21       10.85      1.63 o 
   7   8   0      261.92      261.45      6.32 o 
   8   8   0      102.44       89.01      4.37 o 
   9   8   0        7.61        9.02      2.10 o 
  10   8   0       87.62       73.87      4.10 o 
  11   8   0      317.02      302.83      8.18 o 
  12   8   0       69.60       60.19      4.27 o 
   1   9   0      317.77      322.43      4.10 o 
   2   9   0       18.82       22.15      1.25 o 
   3   9   0      157.31      159.29      3.00 o 
   4   9   0      139.19      129.48      3.10 o 
   5   9   0      199.67      178.92      4.23 o 
   6   9   0        0.05        1.20      1.20 o 
   7   9   0       15.07       15.19      2.18 o 
   8   9   0      212.10      222.84      8.76 o 
   9   9   0       40.92       36.89      3.16 o 
  10   9   0      161.97      146.50      7.99 o 
  11   9   0      113.38       98.58      5.14 o 
  12   9   0       42.68       43.15      3.96 o 
   0  10   0      375.34      383.61      9.04 o 
   1  10   0      654.10      659.28      7.67 o 
   2  10   0      176.54      186.90      3.29 o 
   3  10   0        9.43        9.13      1.38 o 
   4  10   0       27.86       28.99      1.62 o 
   5  10   0      199.11      175.35      5.22 o 
   6  10   0       47.16       52.91      2.69 o 
   7  10   0      245.99      243.69      5.59 o 
   8  10   0       30.13       35.14      2.96 o 
   9  10   0       18.25       24.08      2.85 o 
  10  10   0      162.20      157.45      6.00 o 
  11  10   0       89.09       81.47      7.28 o 
   1  11   0      462.46      414.19      8.44 o 
   2  11   0      192.30      185.00      4.60 o 
   3  11   0       52.26       43.07      2.85 o 
   4  11   0        0.70        0.61      0.98 o 
   5  11   0      485.66      469.21      6.93 o 
   6  11   0        0.08        0.38      1.30 o 
   7  11   0       22.28       18.77      2.10 o 
   8  11   0      164.79      148.01      5.37 o 
   9  11   0       20.46       30.44      3.22 o 
  10  11   0       86.80       83.21      4.70 o 
   0  12   0      775.17      722.61     14.53 o 
   1  12   0       19.27       19.90      2.13 o 
   2  12   0      190.76      199.90      5.88 o 
   3  12   0        1.99        0.87      1.35 o 
   4  12   0        1.09       -0.97      1.33 o 
   5  12   0      151.97      154.61      3.95 o 
   6  12   0        1.87        2.01      1.30 o 
   7  12   0       10.53       10.92      1.99 o 
   8  12   0       12.87       18.96      2.71 o 
   9  12   0       18.22       25.27      3.20 o 
   1  13   0      527.20      515.94     15.16 o 
   2  13   0        3.09        2.26      1.50 o 
   3  13   0       44.69       46.89      4.59 o 
   4  13   0        0.98        0.94      1.46 o 
   5  13   0      108.40      116.27      7.01 o 
   6  13   0       10.41       11.95      3.20 o 
   7  13   0       22.42       23.10      2.52 o 
   8  13   0        0.79        2.08      1.73 o 
   0  14   0       30.02       28.62      3.62 o 
   1  14   0       12.30        8.16      1.90 o 
   2  14   0       51.63       46.25      3.39 o 
   3  14   0       77.23       75.40      3.65 o 
   4  14   0       52.54       55.36      4.31 o 
   5  14   0        0.16       -0.17      1.90 o 
   6  14   0        5.63        3.74      2.18 o 
   7  14   0        0.26        1.60      2.18 o 
   1  15   0       33.96       39.96      3.02 o 
   2  15   0        1.01        3.39      1.80 o 
   3  15   0       39.87       50.48      3.76 o 
   4  15   0       20.70       25.58      2.79 o 
   5  15   0       30.92       31.95      4.77 o 
   0  16   0       39.39       37.70      5.18 o 
   1  16   0       32.30       35.20      3.11 o 
   2  16   0        4.50        8.32      2.21 o 
   3  16   0       19.29       24.90      4.22 o 
 -14   1   1       13.78       10.47      2.01 o 
 -13   1   1       15.96       18.20      2.06 o 
 -12   1   1        9.80        9.04      1.64 o 
 -11   1   1       40.39       39.04      2.47 o 
 -10   1   1       20.08       24.42      2.00 o 
  -9   1   1      111.42      121.36      2.88 o 
  -8   1   1      499.14      514.23      5.45 o 
  -7   1   1      882.71      944.11      9.14 o 
  -6   1   1      157.45      168.92      2.89 o 
  -5   1   1       21.25       18.36      1.17 o 
  -4   1   1      336.33      297.13      3.37 o 
  -3   1   1      821.41      791.24      6.24 o 
  -2   1   1     1183.97     1170.38     13.55 o 
  -1   1   1      324.07      322.09     15.81 o 
   0   1   1     2410.32     2346.42     16.53 o 
   1   1   1     1959.30     1864.56     16.26 o 
   2   1   1    45607.29    39772.48    593.33 o 
   3   1   1     2475.46     2509.06     22.08 o 
   4   1   1     1361.10     1414.38     13.58 o 
   5   1   1      270.68      262.99      4.21 o 
   6   1   1      786.40      751.75      8.85 o 
   7   1   1      162.48      177.50      3.82 o 
   8   1   1       10.93       11.14      1.47 o 
   9   1   1      368.90      383.03      6.55 o 
  10   1   1        0.18       -0.80      2.09 o 
  11   1   1        5.07        4.84      1.60 o 
  12   1   1       65.44       66.32      3.35 o 
  13   1   1        2.22        1.33      1.71 o 
  14   1   1       47.96       47.61      4.53 o 
 -14   2   1      166.75      172.37      4.82 o 
 -13   2   1      451.19      449.94      7.53 o 
 -12   2   1       34.36       37.58      2.37 o 
 -11   2   1       57.57       63.47      3.33 o 
 -10   2   1      194.86      187.80      5.62 o 
  -9   2   1      101.47      104.75      2.88 o 
  -8   2   1        7.07       10.10      0.92 o 
  -7   2   1       33.81       35.88      1.30 o 
  -6   2   1       38.91       43.44      1.47 o 
  -5   2   1      674.54      711.59      5.70 o 
  -4   2   1      703.34      709.64      5.85 o 
  -3   2   1     2123.77     2034.92     14.54 o 
  -2   2   1     1580.83     1575.02     11.47 o 
  -1   2   1     9635.05     9248.12     69.17 o 
   0   2   1     1813.27     1745.45     13.54 o 
   1   2   1      928.26      905.12      6.88 o 
   2   2   1     4279.68     4201.63     31.90 o 
   3   2   1     1576.19     1501.73     10.43 o 
   4   2   1     1552.98     1540.71     14.63 o 
   5   2   1      744.12      740.49      8.42 o 
   6   2   1      501.42      521.48      6.86 o 
   7   2   1      149.80      174.53      3.80 o 
   8   2   1       34.93       38.18      2.10 o 
   9   2   1      313.19      297.09      5.66 o 
  10   2   1       68.11       66.30      2.99 o 
  11   2   1       11.16       10.81      1.68 o 
  12   2   1        6.18        4.58      1.52 o 
  13   2   1       20.47       22.14      2.25 o 
  14   2   1       82.35       84.61      4.26 o 
 -14   3   1        0.07       -0.22      2.07 o 
 -13   3   1      358.74      366.70      7.73 o 
 -12   3   1       85.22       89.15      3.28 o 
 -11   3   1      103.90      109.91      3.31 o 
 -10   3   1        7.35        8.98      1.40 o 
  -9   3   1      273.46      272.42      4.65 o 
  -8   3   1      198.80      209.80      5.46 o 
  -7   3   1        0.03        1.22      0.61 o 
  -6   3   1      841.40      884.25      7.01 o 
  -5   3   1     1995.28     1942.11     13.41 o 
  -4   3   1        4.35        1.13      0.44 o 
  -3   3   1        2.72        1.03      0.40 o 
  -2   3   1      294.50      292.23      2.97 o 
  -1   3   1      157.26      144.24      1.58 o 
   0   3   1       47.71       36.24      0.95 o 
   1   3   1        2.50        0.29      0.41 o 
   2   3   1      810.40      740.54      6.69 o 
   3   3   1     2955.40     2950.36     25.90 o 
   4   3   1     1024.91     1039.04      9.44 o 
   5   3   1     2196.41     2290.30     18.96 o 
   6   3   1       26.21       21.92      1.34 o 
   7   3   1      126.64      147.50      3.12 o 
   8   3   1      625.88      595.57      9.59 o 
   9   3   1        2.56        2.19      1.12 o 
  10   3   1       21.95       24.08      1.88 o 
  11   3   1      135.04      129.88      3.76 o 
  12   3   1      143.85      147.56      4.20 o 
  13   3   1      327.40      321.09      6.48 o 
  14   3   1       61.50       55.30      4.05 o 
 -14   4   1       84.83       87.11      4.99 o 
 -13   4   1       63.12       60.06      4.12 o 
 -12   4   1      401.68      415.93     11.95 o 
 -11   4   1       14.59       17.10      1.76 o 
 -10   4   1      555.64      551.55      7.43 o 
  -9   4   1        0.05        0.53      0.98 o 
  -8   4   1        4.67        5.41      1.08 o 
  -7   4   1      791.24      785.17      6.56 o 
  -6   4   1      322.06      304.09      3.24 o 
  -5   4   1      325.52      342.16      3.93 o 
  -4   4   1      438.76      482.09      3.91 o 
  -3   4   1      191.36      180.89      1.84 o 
  -2   4   1       20.51       13.33      1.03 o 
  -1   4   1      892.30      898.30      6.30 o 
   0   4   1      226.42      220.75      2.25 o 
   1   4   1      166.35      153.63      2.51 o 
   2   4   1      941.13      929.98      8.35 o 
   3   4   1       74.70       94.78      2.45 o 
   4   4   1      214.90      211.97      3.60 o 
   5   4   1      203.84      218.39      6.05 o 
   6   4   1     1095.06     1122.42     10.79 o 
   7   4   1        6.00        8.21      1.23 o 
   8   4   1      485.98      489.13      6.52 o 
   9   4   1      287.57      281.49      4.96 o 
  10   4   1        0.06       -1.29      1.10 o 
  11   4   1      102.50      101.11      3.39 o 
  12   4   1      154.61      154.72      5.00 o 
  13   4   1        3.87        3.66      2.18 o 
 -14   5   1        3.89        2.02      2.22 o 
 -13   5   1      118.51      123.53      5.46 o 
 -12   5   1      386.76      386.66      9.16 o 
 -11   5   1       46.46       42.89      3.31 o 
 -10   5   1      419.74      416.57     10.98 o 
  -9   5   1       18.18       22.82      1.66 o 
  -8   5   1     1060.39     1048.74     10.63 o 
  -7   5   1      196.09      210.89      4.11 o 
  -6   5   1       86.07      100.43      1.75 o 
  -5   5   1       22.28       24.15      1.09 o 
  -4   5   1        0.02        0.25      0.49 o 
  -3   5   1      719.36      814.11      7.15 o 
  -2   5   1     1260.14     1290.15     11.27 o 
  -1   5   1      369.04      392.74      3.56 o 
   0   5   1        4.78        4.26      0.55 o 
   1   5   1      472.48      526.34      5.44 o 
   2   5   1      802.29      850.66      7.99 o 
   3   5   1     1099.81     1199.73     10.66 o 
   4   5   1       85.48      107.34      2.30 o 
   5   5   1      189.62      162.93      3.66 o 
   6   5   1        5.99        4.26      2.92 o 
   7   5   1      526.63      527.75      7.49 o 
   8   5   1        4.11        3.39      1.36 o 
   9   5   1       74.42       73.22      2.63 o 
  10   5   1       12.05       13.14      1.79 o 
  11   5   1      482.24      458.06      9.85 o 
  12   5   1       47.02       42.09      3.58 o 
  13   5   1       54.21       51.81      5.52 o 
 -13   6   1      206.93      200.20      6.93 o 
 -12   6   1        3.58        3.33      2.07 o 
 -11   6   1       13.37       13.71      2.47 o 
 -10   6   1       11.27        9.44      2.12 o 
  -9   6   1       50.87       58.17      3.36 o 
  -8   6   1      127.64      112.08      4.10 o 
  -7   6   1       90.15       72.50      2.06 o 
  -6   6   1       17.15       19.74      0.96 o 
  -5   6   1        9.32       10.86      0.95 o 
  -4   6   1      163.33      184.16      3.13 o 
  -3   6   1      593.41      603.23      5.90 o 
  -2   6   1      349.51      366.76      4.08 o 
  -1   6   1      806.51      913.29      7.43 o 
   0   6   1      361.46      367.09      3.80 o 
   1   6   1     2450.25     2618.42     19.14 o 
   2   6   1      120.57      150.60      4.40 o 
   3   6   1       12.91        9.31      0.84 o 
   4   6   1        1.21        0.74      0.70 o 
   5   6   1        7.97       10.78      1.18 o 
   6   6   1      225.00      227.89      4.98 o 
   7   6   1      284.14      280.14      5.16 o 
   8   6   1        0.84        1.09      1.18 o 
   9   6   1       18.19       17.48      2.54 o 
  10   6   1      244.63      248.76      6.87 o 
  11   6   1      130.45      123.49      5.18 o 
  12   6   1       30.38       26.26      3.21 o 
  13   6   1        0.90        0.52      2.59 o 
 -13   7   1       91.27       91.77      5.10 o 
 -12   7   1      507.75      501.90     10.85 o 
 -11   7   1       16.29       18.39      2.71 o 
 -10   7   1      130.82      138.55      5.17 o 
  -9   7   1       97.78       94.82      4.75 o 
  -8   7   1      430.58      395.22      8.02 o 
  -7   7   1      151.46      157.72      4.95 o 
  -6   7   1        4.39        4.83      1.03 o 
  -5   7   1        0.78        0.76      0.94 o 
  -4   7   1        4.42        3.34      0.94 o 
  -3   7   1      152.86      157.24      2.93 o 
  -2   7   1      632.95      716.72      6.78 o 
  -1   7   1      121.17      142.23      3.08 o 
   0   7   1        0.24        0.68      0.63 o 
   1   7   1      728.59      795.40      7.17 o 
   2   7   1      127.07      161.04      5.65 o 
   3   7   1       24.81       25.07      1.12 o 
   4   7   1       77.88       79.46      2.44 o 
   5   7   1       14.59       16.64      1.50 o 
   6   7   1       96.49       98.03      2.86 o 
   7   7   1      216.91      225.80      5.83 o 
   8   7   1      273.75      272.51      6.69 o 
   9   7   1      182.11      173.73      5.60 o 
  10   7   1        1.20        2.21      1.83 o 
  11   7   1       98.07       82.47      4.52 o 
  12   7   1       82.31       88.22      4.91 o 
 -12   8   1       20.03       16.25      3.39 o 
 -11   8   1        8.39        4.57      2.29 o 
 -10   8   1       16.14       17.06      2.55 o 
  -9   8   1      171.66      169.72      5.51 o 
  -8   8   1      271.04      249.98      6.41 o 
  -7   8   1      142.10      137.84      4.83 o 
  -6   8   1      905.00      860.66     10.72 o 
  -5   8   1        0.02       -0.52      0.85 o 
  -4   8   1      416.80      396.72      6.10 o 
  -3   8   1      191.72      173.44      3.04 o 
  -2   8   1      497.78      476.52      6.42 o 
  -1   8   1      799.81      895.26      7.80 o 
   0   8   1      345.70      331.41      3.83 o 
   1   8   1      183.76      194.50      3.33 o 
   2   8   1       64.03       64.09      2.03 o 
   3   8   1      239.61      249.72      3.40 o 
   4   8   1       24.47       24.36      1.70 o 
   5   8   1      253.65      265.28      5.08 o 
   6   8   1       50.36       48.09      2.82 o 
   7   8   1      292.45      292.47      6.80 o 
   8   8   1        6.41        9.80      2.06 o 
   9   8   1       54.31       54.87      3.55 o 
  10   8   1      480.68      449.32      9.80 o 
  11   8   1       15.82       13.12      3.62 o 
  12   8   1      154.62      151.93      6.24 o 
 -12   9   1       28.44       34.72      3.68 o 
 -11   9   1       34.99       39.90      3.67 o 
 -10   9   1       61.69       64.82      4.04 o 
  -9   9   1       39.43       35.82      3.07 o 
  -8   9   1      461.64      444.30      9.46 o 
  -7   9   1       95.38       76.46      6.08 o 
  -6   9   1     1942.36     1900.05     17.63 o 
  -5   9   1     1205.39     1226.08     12.34 o 
  -4   9   1       93.13       88.67      2.40 o 
  -3   9   1        4.64        3.05      1.08 o 
  -2   9   1       26.19       26.47      1.52 o 
  -1   9   1       14.32       16.80      1.27 o 
   0   9   1      282.85      299.37      3.37 o 
   1   9   1      415.78      399.77      4.72 o 
   2   9   1      261.42      264.39      3.83 o 
   3   9   1        0.41       -0.18      0.76 o 
   4   9   1      117.48      115.55      3.71 o 
   5   9   1        9.35       16.19      2.02 o 
   6   9   1      247.41      226.52      5.06 o 
   7   9   1      280.80      260.79      8.67 o 
   8   9   1       53.13       51.09      3.34 o 
   9   9   1       13.45       17.62      2.60 o 
  10   9   1        8.41        6.98      2.24 o 
  11   9   1        0.99        1.92      2.15 o 
 -11  10   1       29.29       26.04      3.23 o 
 -10  10   1        1.75        1.98      1.92 o 
  -9  10   1        0.91        0.54      1.75 o 
  -8  10   1       52.06       52.89      3.45 o 
  -7  10   1        1.06       -0.61      1.30 o 
  -6  10   1        9.67        4.81      1.45 o 
  -5  10   1      125.95      112.25      2.85 o 
  -4  10   1      353.90      371.57      6.45 o 
  -3  10   1     1650.64     1613.29     19.42 o 
  -2  10   1        6.13        1.54      1.01 o 
  -1  10   1      352.04      344.30      5.07 o 
   0  10   1       18.03       15.33      1.66 o 
   1  10   1        0.22        0.81      0.78 o 
   2  10   1       88.86       87.28      2.31 o 
   3  10   1       10.34       14.98      1.75 o 
   4  10   1       54.20       57.28      2.14 o 
   5  10   1      338.08      319.54      5.99 o 
   6  10   1        6.99        4.69      1.47 o 
   7  10   1       85.16       79.35      3.84 o 
   8  10   1       33.96       33.28      3.03 o 
   9  10   1        0.07        0.86      1.87 o 
  10  10   1        6.27        1.07      2.13 o 
  11  10   1        7.84       12.45      2.82 o 
 -11  11   1       34.78       39.32      3.86 o 
 -10  11   1      126.53      124.72      5.49 o 
  -9  11   1       22.12       20.33      2.86 o 
  -8  11   1      623.78      656.04     11.98 o 
  -7  11   1       17.71       12.63      1.92 o 
  -6  11   1       56.66       70.69      3.51 o 
  -5  11   1      134.88      126.74      5.03 o 
  -4  11   1      140.57      131.50      3.11 o 
  -3  11   1      225.86      213.77      4.29 o 
  -2  11   1      315.85      326.18      5.26 o 
  -1  11   1      182.10      170.74      4.81 o 
   0  11   1        1.47       -0.75      1.21 o 
   1  11   1      517.34      475.81      7.75 o 
   2  11   1      333.74      325.28      7.29 o 
   3  11   1       76.62       85.64      2.48 o 
   4  11   1      105.31      104.98      2.85 o 
   5  11   1       17.77       23.57      1.86 o 
   6  11   1       38.45       31.82      2.39 o 
   7  11   1       53.44       55.64      3.47 o 
   8  11   1        3.08        6.29      2.06 o 
   9  11   1        1.99        1.77      1.98 o 
  10  11   1        6.43        2.97      2.18 o 
 -10  12   1       32.15       35.41      3.65 o 
  -9  12   1       33.79       45.53      3.69 o 
  -8  12   1      248.27      234.46      6.07 o 
  -7  12   1        1.17        1.63      1.32 o 
  -6  12   1        1.08       -0.07      1.27 o 
  -5  12   1       43.74       36.40      2.41 o 
  -4  12   1        5.45        6.85      1.45 o 
  -3  12   1      154.37      150.15      4.41 o 
  -2  12   1       51.42       50.22      2.79 o 
  -1  12   1        1.84        0.50      1.60 o 
   0  12   1        2.52        1.98      1.49 o 
   1  12   1     1862.54     1782.93     19.57 o 
   2  12   1      181.16      188.08      4.94 o 
   3  12   1      351.40      335.31      6.71 o 
   4  12   1      268.69      285.92      6.28 o 
   5  12   1      136.95      143.32      4.36 o 
   6  12   1       10.67       11.90      1.70 o 
   7  12   1        1.75       -0.19      1.62 o 
   8  12   1        0.83       -0.05      1.80 o 
   9  12   1        6.53        6.15      2.36 o 
  -9  13   1       40.70       48.13      3.91 o 
  -8  13   1      311.23      347.76      6.85 o 
  -7  13   1        3.81        4.56      1.58 o 
  -6  13   1        0.68        1.16      1.83 o 
  -5  13   1        7.24        6.22      2.04 o 
  -4  13   1      132.41      127.27      4.38 o 
  -3  13   1       29.96       31.98      2.55 o 
  -2  13   1      142.40      137.83      5.83 o 
  -1  13   1       22.80       22.09      2.90 o 
   0  13   1       31.98       36.24      2.58 o 
   1  13   1      292.89      297.87      6.42 o 
   2  13   1       92.83       88.14      3.68 o 
   3  13   1      281.53      269.89      6.25 o 
   4  13   1       10.34       16.18      2.22 o 
   5  13   1       47.56       48.04      3.53 o 
   6  13   1       83.66       89.56      6.36 o 
   7  13   1       29.68       33.84      4.23 o 
   8  13   1        4.78        4.75      2.31 o 
  -7  14   1        1.02        2.78      2.23 o 
  -6  14   1        0.49       -1.07      1.86 o 
  -5  14   1       28.28       32.86      4.37 o 
  -4  14   1        7.66       10.20      2.04 o 
  -3  14   1        3.73        2.67      1.66 o 
  -2  14   1       51.57       51.09      3.70 o 
  -1  14   1        3.87        4.22      1.72 o 
   0  14   1        0.41        0.89      1.56 o 
   1  14   1       65.83       65.73      3.40 o 
   2  14   1        7.26        8.51      1.94 o 
   3  14   1       37.40       37.89      4.56 o 
   4  14   1       69.10       73.09      3.71 o 
   5  14   1      106.00      108.80      5.14 o 
   6  14   1        0.18       -1.75      2.00 o 
   7  14   1        4.71        6.56      2.53 o 
  -5  15   1        0.37        3.83      2.17 o 
  -4  15   1        2.84        5.31      2.05 o 
  -3  15   1        9.65        9.14      2.58 o 
  -2  15   1       23.32       33.95      2.90 o 
  -1  15   1       51.02       57.17      3.46 o 
   0  15   1       40.65       52.83      3.70 o 
   1  15   1        1.04        2.63      1.73 o 
   2  15   1        0.33       -0.85      1.69 o 
   3  15   1      263.61      293.80      7.10 o 
   4  15   1      138.79      146.18      6.62 o 
   5  15   1        0.62       -1.10      1.96 o 
  -3  16   1       15.34       23.16      2.81 o 
  -2  16   1        8.44        6.26      2.15 o 
  -1  16   1        1.59        0.05      1.87 o 
   0  16   1       11.85        8.13      2.17 o 
   1  16   1        1.52        1.74      2.06 o 
   2  16   1       40.02       47.74      3.42 o 
 -14   0   2      217.93      228.95      7.12 o 
 -13   0   2      192.83      182.74      5.99 o 
 -12   0   2      214.88      215.02      7.47 o 
 -11   0   2      413.30      406.16     15.26 o 
 -10   0   2       88.96       79.03      7.49 o 
  -9   0   2      210.14      201.39      6.99 o 
  -8   0   2      123.16      141.09      3.67 o 
  -7   0   2     2295.36     2275.77     81.25 o 
  -6   0   2     2204.80     2226.35     29.22 o 
  -5   0   2      764.29      792.02      9.78 o 
  -4   0   2     3313.59     3329.28     41.47 o 
  -3   0   2       65.03       45.50      1.59 o 
  -2   0   2     4204.93     3851.67     97.70 o 
  -1   0   2      118.31      110.73      1.32 o 
   0   0   2      766.18      773.93     10.70 o 
   1   0   2       77.66       59.11      1.96 o 
   2   0   2     4477.59     4394.76     52.36 o 
   3   0   2       57.87       35.79      3.14 o 
   4   0   2     3243.60     3469.38     30.22 o 
   5   0   2     1558.12     1715.56     18.76 o 
   6   0   2      258.34      259.94      4.55 o 
   7   0   2       35.55       39.91      1.85 o 
   8   0   2     1313.49     1309.60     20.85 o 
   9   0   2        3.39        7.90      2.28 o 
  10   0   2      210.41      211.18      9.70 o 
  11   0   2      227.07      232.83      8.04 o 
  12   0   2        4.09        2.98      2.33 o 
  13   0   2      191.47      185.36      8.61 o 
 -14   1   2       80.65       83.81      3.54 o 
 -13   1   2       36.49       44.08      2.62 o 
 -12   1   2      127.08      129.02      3.75 o 
 -11   1   2       84.61       78.65      2.85 o 
 -10   1   2       32.49       37.05      1.75 o 
  -9   1   2       50.44       50.67      1.64 o 
  -8   1   2      331.59      317.13      4.16 o 
  -7   1   2      726.24      762.69      6.61 o 
  -6   1   2       31.53       25.89      1.02 o 
  -5   1   2       54.71       63.07      1.46 o 
  -4   1   2       10.57       12.63      0.76 o 
  -3   1   2      338.11      322.71      3.58 o 
  -2   1   2      144.66      126.95      1.90 o 
  -1   1   2      326.42      310.58      2.93 o 
   0   1   2      209.52      193.78      2.33 o 
   1   1   2     4094.86     4006.76     30.72 o 
   2   1   2     8346.21     8178.64     61.94 o 
   3   1   2       97.83      112.91      1.62 o 
   4   1   2     3690.00     3810.62     23.38 o 
   5   1   2      477.00      479.52      4.75 o 
   6   1   2      327.17      325.16      4.46 o 
   7   1   2       13.21        8.19      1.05 o 
   8   1   2       51.35       56.32      2.55 o 
   9   1   2       28.01       37.79      2.41 o 
  10   1   2      184.87      184.87      4.86 o 
  11   1   2      125.47      125.37      4.22 o 
  12   1   2       28.25       27.75      2.60 o 
  13   1   2        0.31       -0.18      1.61 o 
 -14   2   2      267.10      254.38      5.75 o 
 -13   2   2       72.32       65.32      3.03 o 
 -12   2   2      180.71      177.54      4.36 o 
 -11   2   2      101.57      101.14      3.17 o 
 -10   2   2      335.03      331.76      4.85 o 
  -9   2   2      137.93      126.30      3.09 o 
  -8   2   2       19.94       19.98      1.19 o 
  -7   2   2       83.00       85.67      1.95 o 
  -6   2   2        0.00        0.03      0.52 o 
  -5   2   2      309.14      336.48      3.73 o 
  -4   2   2      673.17      732.92      7.62 o 
  -3   2   2     2322.79     2324.99     18.50 o 
  -2   2   2      404.89      355.04      4.19 o 
  -1   2   2       30.59       19.04      0.61 o 
   0   2   2      427.74      405.23      3.85 o 
   1   2   2     7340.13     7137.09     53.71 o 
   2   2   2     1084.76     1135.84      8.84 o 
   3   2   2      593.04      582.65      5.77 o 
   4   2   2     1005.53     1038.56      9.35 o 
   5   2   2      580.24      619.12      7.69 o 
   6   2   2        1.46        0.42      0.96 o 
   7   2   2       71.27       84.22      2.86 o 
   8   2   2      309.30      330.49      5.95 o 
   9   2   2      295.31      303.43      5.94 o 
  10   2   2       68.75       70.21      3.21 o 
  11   2   2      355.28      342.13      8.38 o 
  12   2   2      106.51      111.81      4.68 o 
  13   2   2       76.26       80.63      3.56 o 
 -14   3   2       43.96       41.74      3.75 o 
 -13   3   2       20.66       21.07      2.16 o 
 -12   3   2       12.94       15.32      2.11 o 
 -11   3   2      131.54      135.03      3.60 o 
 -10   3   2      266.39      275.52      4.89 o 
  -9   3   2       74.40       74.32      2.49 o 
  -8   3   2        0.35        0.58      0.71 o 
  -7   3   2      526.14      567.46      5.28 o 
  -6   3   2       96.80      109.56      1.88 o 
  -5   3   2     3305.88     3391.82     24.28 o 
  -4   3   2      193.48      192.79      2.91 o 
  -3   3   2       18.81       21.81      0.99 o 
  -2   3   2      111.88      124.70      2.30 o 
  -1   3   2     1805.80     1706.32     12.49 o 
   0   3   2      227.91      203.62      4.16 o 
   1   3   2       17.57       11.78      0.65 o 
   2   3   2      754.09      771.33      8.06 o 
   3   3   2      959.84      923.27      7.70 o 
   4   3   2      283.80      299.80      3.72 o 
   5   3   2      222.91      240.07      4.28 o 
   6   3   2       58.52       53.24      2.23 o 
   7   3   2       53.80       57.59      2.20 o 
   8   3   2       12.17       13.81      1.48 o 
   9   3   2       22.91       25.56      1.89 o 
  10   3   2       38.60       34.52      2.18 o 
  11   3   2      137.76      131.01      3.89 o 
  12   3   2       33.88       29.83      2.40 o 
  13   3   2       38.32       43.48      2.87 o 
 -14   4   2      295.79      325.43      8.90 o 
 -13   4   2      154.89      166.23      6.09 o 
 -12   4   2       63.25       52.46      3.65 o 
 -11   4   2      108.76      111.88      3.35 o 
 -10   4   2      229.65      215.57      4.30 o 
  -9   4   2       85.99       87.14      3.34 o 
  -8   4   2      184.60      191.23      4.06 o 
  -7   4   2        7.63        8.60      0.78 o 
  -6   4   2      696.84      728.44      7.39 o 
  -5   4   2        2.34        1.98      0.41 o 
  -4   4   2     1001.29     1080.13      8.82 o 
  -3   4   2     1102.21     1194.38     10.62 o 
  -2   4   2     1952.95     2033.25     18.64 o 
  -1   4   2        0.10       -0.28      0.30 o 
   0   4   2      491.69      475.31      4.90 o 
   1   4   2       38.16       49.57      1.29 o 
   2   4   2      527.30      513.07      4.97 o 
   3   4   2       75.88       91.49      2.14 o 
   4   4   2      291.89      278.50      3.67 o 
   5   4   2     1845.80     1923.74     16.37 o 
   6   4   2      325.50      343.56      5.60 o 
   7   4   2      128.63      151.87      9.30 o 
   8   4   2      129.27      129.79      3.78 o 
   9   4   2        0.77        2.68      1.37 o 
  10   4   2        6.83        8.61      1.76 o 
  11   4   2        5.59        3.82      1.66 o 
  12   4   2       53.03       48.09      4.87 o 
  13   4   2       13.12        6.56      2.90 o 
 -14   5   2        2.18        0.18      2.44 o 
 -13   5   2      121.14      135.36      5.74 o 
 -12   5   2       17.00       15.69      3.22 o 
 -11   5   2      288.33      290.95     10.08 o 
 -10   5   2       88.41       83.03      3.98 o 
  -9   5   2        9.96       10.80      1.60 o 
  -8   5   2       52.75       50.19      1.68 o 
  -7   5   2      109.34      116.97      2.07 o 
  -6   5   2      210.94      198.07      2.74 o 
  -5   5   2       30.98       24.66      1.29 o 
  -4   5   2       30.36       31.32      1.08 o 
  -3   5   2      257.56      248.75      3.57 o 
  -2   5   2      365.37      382.84      3.81 o 
  -1   5   2      727.62      747.65      6.44 o 
   0   5   2      666.43      684.61      6.08 o 
   1   5   2       11.79       10.82      0.95 o 
   2   5   2      181.11      207.10      2.89 o 
   3   5   2     1302.34     1410.91     12.44 o 
   4   5   2      478.72      515.40      6.67 o 
   5   5   2       30.06       39.57      2.09 o 
   6   5   2       61.57       51.66      2.27 o 
   7   5   2      132.31      125.33      3.56 o 
   8   5   2      250.55      246.09      5.62 o 
   9   5   2        1.28        4.14      1.50 o 
  10   5   2       73.64       77.24      3.40 o 
  11   5   2        1.00        0.91      1.78 o 
  12   5   2       63.55       63.43      5.78 o 
  13   5   2       12.84       13.23      2.97 o 
 -13   6   2       33.14       43.19      7.59 o 
 -12   6   2       19.84       18.31      2.71 o 
 -11   6   2      353.05      339.44      9.89 o 
 -10   6   2      762.45      772.34     12.84 o 
  -9   6   2      275.09      257.01      6.50 o 
  -8   6   2      180.26      168.82      4.96 o 
  -7   6   2       78.16       81.72      2.30 o 
  -6   6   2       33.36       34.14      1.24 o 
  -5   6   2       22.06       18.23      1.40 o 
  -4   6   2       29.50       44.79      2.15 o 
  -3   6   2       95.57      117.62      2.85 o 
  -2   6   2       34.51       39.66      1.07 o 
  -1   6   2      142.20      167.16      2.77 o 
   0   6   2      381.90      420.08      4.44 o 
   1   6   2       24.80       18.68      1.78 o 
   2   6   2      704.71      745.38      7.51 o 
   3   6   2     1675.23     1769.65     15.22 o 
   4   6   2      200.46      229.23      4.09 o 
   5   6   2        1.98       -0.67      0.90 o 
   6   6   2       46.21       39.47      2.21 o 
   7   6   2      167.97      167.64      4.29 o 
   8   6   2      224.54      222.16      4.96 o 
   9   6   2       41.81       43.68      2.62 o 
  10   6   2      145.72      140.61      5.29 o 
  11   6   2       65.20       63.14      4.05 o 
  12   6   2      145.07      146.86      6.02 o 
 -13   7   2       36.03       29.46      3.55 o 
 -12   7   2        0.24        1.69      3.12 o 
 -11   7   2      723.70      707.35     12.84 o 
 -10   7   2        1.00        2.21      1.82 o 
  -9   7   2        5.69        3.56      2.06 o 
  -8   7   2       15.88       18.14      2.21 o 
  -7   7   2      338.73      355.31      4.76 o 
  -6   7   2      351.41      323.28      5.46 o 
  -5   7   2       74.76       75.90      2.06 o 
  -4   7   2       12.00        9.73      0.97 o 
  -3   7   2      117.37      129.06      3.21 o 
  -2   7   2     1538.75     1620.27     14.35 o 
  -1   7   2        0.77        1.49      0.57 o 
   0   7   2       84.29      100.05      1.80 o 
   1   7   2     1625.22     1762.60     13.80 o 
   2   7   2       27.89       21.38      2.05 o 
   3   7   2      147.45      157.37      3.43 o 
   4   7   2       29.00       36.15      1.61 o 
   5   7   2       13.10       10.13      1.32 o 
   6   7   2      161.34      161.12      4.96 o 
   7   7   2       25.13       22.76      2.62 o 
   8   7   2       19.25       12.41      2.08 o 
   9   7   2      420.72      423.98      9.06 o 
  10   7   2        0.14        1.74      1.79 o 
  11   7   2       11.76        8.35      2.40 o 
  12   7   2      252.09      253.79      7.87 o 
 -13   8   2        8.77        8.03      2.68 o 
 -12   8   2      108.96      117.70      5.46 o 
 -11   8   2      349.48      356.69     10.10 o 
 -10   8   2        8.71       11.25      2.31 o 
  -9   8   2      349.74      352.84      8.07 o 
  -8   8   2      353.70      344.16     10.32 o 
  -7   8   2      127.84      130.75      2.91 o 
  -6   8   2      420.57      373.68      5.58 o 
  -5   8   2       36.11       37.27      1.83 o 
  -4   8   2      984.88      936.36      8.23 o 
  -3   8   2        0.57        0.94      0.67 o 
  -2   8   2       15.94       13.80      1.27 o 
  -1   8   2      131.69      151.25      2.64 o 
   0   8   2      373.79      401.23      4.43 o 
   1   8   2      107.01       95.84      2.09 o 
   2   8   2      366.83      345.07      6.54 o 
   3   8   2        0.59       -1.09      0.76 o 
   4   8   2       22.26       23.66      1.45 o 
   5   8   2        9.65       15.43      1.98 o 
   6   8   2        0.01       -0.14      1.28 o 
   7   8   2        9.51       13.18      2.09 o 
   8   8   2       10.27       12.97      2.97 o 
   9   8   2      224.45      211.36      6.91 o 
  10   8   2      234.28      238.68      7.10 o 
  11   8   2      110.80      100.81      5.12 o 
 -12   9   2      168.97      186.12      6.86 o 
 -11   9   2        3.50        0.76      1.96 o 
 -10   9   2       20.56       23.73      4.47 o 
  -9   9   2       59.49       67.12      3.88 o 
  -8   9   2      119.13      123.01      4.71 o 
  -7   9   2        5.81        5.88      1.58 o 
  -6   9   2        0.87        1.11      1.09 o 
  -5   9   2      104.96       89.88      2.75 o 
  -4   9   2      103.77       90.77      2.24 o 
  -3   9   2        0.49        0.15      0.83 o 
  -2   9   2       80.71       85.88      2.80 o 
  -1   9   2       58.66       57.89      3.64 o 
   0   9   2      255.60      245.41      3.87 o 
   1   9   2      142.88      126.31      2.50 o 
   2   9   2      288.68      284.71      4.05 o 
   3   9   2       25.88       32.27      1.57 o 
   4   9   2      183.77      176.05      4.10 o 
   5   9   2        1.89        5.47      1.37 o 
   6   9   2       83.09       74.54      4.28 o 
   7   9   2      499.72      474.89      9.25 o 
   8   9   2        0.15        0.24      2.19 o 
   9   9   2       78.03       81.90      5.57 o 
  10   9   2       15.49       12.23      2.95 o 
  11   9   2       34.42       44.08      4.04 o 
 -11  10   2       19.31       29.80      4.50 o 
 -10  10   2       36.93       37.88      3.46 o 
  -9  10   2        3.43        2.55      1.82 o 
  -8  10   2      449.61      439.44      8.05 o 
  -7  10   2        4.64        4.99      1.54 o 
  -6  10   2      543.72      512.57      7.19 o 
  -5  10   2      716.96      652.01      7.49 o 
  -4  10   2     2153.63     2147.98     17.70 o 
  -3  10   2      318.61      319.44      5.62 o 
  -2  10   2      280.95      266.60      5.58 o 
  -1  10   2       25.56       21.38      1.81 o 
   0  10   2      111.98      111.83      3.38 o 
   1  10   2      589.87      543.69     10.48 o 
   2  10   2      149.29      131.33      2.82 o 
   3  10   2      964.22      914.40     10.15 o 
   4  10   2      163.84      151.84      3.57 o 
   5  10   2       68.92       56.38      2.73 o 
   6  10   2        9.08        7.14      2.56 o 
   7  10   2        0.04       -1.59      1.71 o 
   8  10   2      172.76      157.76      5.60 o 
   9  10   2       33.04       32.16      3.25 o 
  10  10   2        0.27        0.35      2.01 o 
 -11  11   2        0.26        1.55      2.20 o 
 -10  11   2        8.49        9.79      2.61 o 
  -9  11   2        7.60        6.81      2.25 o 
  -8  11   2        0.31        2.49      1.59 o 
  -7  11   2      135.68      147.22      4.91 o 
  -6  11   2      418.99      405.00      5.89 o 
  -5  11   2        0.58       -1.23      0.95 o 
  -4  11   2       20.95       26.87      1.71 o 
  -3  11   2      166.89      150.29      3.62 o 
  -2  11   2      452.96      462.41      7.89 o 
  -1  11   2     1045.06     1026.31     12.58 o 
   0  11   2        3.20        1.40      1.28 o 
   1  11   2        2.20       -0.37      1.35 o 
   2  11   2       33.47       24.65      2.11 o 
   3  11   2      294.94      240.90      4.64 o 
   4  11   2       33.14       33.04      1.99 o 
   5  11   2       40.41       38.15      2.21 o 
   6  11   2        2.20        2.29      1.73 o 
   7  11   2        7.15        8.18      2.14 o 
   8  11   2       17.17       20.54      2.75 o 
   9  11   2        0.00        1.04      2.00 o 
 -10  12   2       15.15       14.03      2.87 o 
  -9  12   2        0.00       -0.60      1.92 o 
  -8  12   2       35.16       32.50      2.44 o 
  -7  12   2       24.65       21.76      2.05 o 
  -6  12   2      124.21      136.45      3.88 o 
  -5  12   2        0.81        0.17      1.16 o 
  -4  12   2       61.29       58.72      2.38 o 
  -3  12   2       10.98        8.44      1.73 o 
  -2  12   2      692.78      653.88      9.69 o 
  -1  12   2      195.35      192.18      5.59 o 
   0  12   2        3.29       -1.22      1.21 o 
   1  12   2      175.59      159.91      4.45 o 
   2  12   2        9.83        4.25      1.57 o 
   3  12   2       19.37       12.68      1.94 o 
   4  12   2        6.47        3.78      2.01 o 
   5  12   2       36.01       31.05      3.53 o 
   6  12   2      109.83      126.33      4.98 o 
   7  12   2       79.26       73.00      4.03 o 
   8  12   2       54.81       57.89      3.92 o 
   9  12   2       11.27       11.95      2.75 o 
  -9  13   2       10.69       11.62      2.23 o 
  -8  13   2       12.15       11.56      2.00 o 
  -7  13   2       14.22        9.63      1.80 o 
  -6  13   2        0.74       -0.09      1.69 o 
  -5  13   2        0.25        0.35      1.48 o 
  -4  13   2        3.50        0.96      1.30 o 
  -3  13   2       14.99       16.81      2.07 o 
  -2  13   2      111.97      114.85      7.08 o 
  -1  13   2      141.55      138.28      4.40 o 
   0  13   2       74.03       61.34      3.13 o 
   1  13   2       27.11       32.99      2.56 o 
   2  13   2       32.89       35.10      2.65 o 
   3  13   2      768.70      780.11     13.31 o 
   4  13   2        3.92        2.54      1.94 o 
   5  13   2      149.96      151.83      5.71 o 
   6  13   2       64.23       63.31      5.72 o 
   7  13   2        4.90        8.51      3.21 o 
  -7  14   2       48.69       43.63      3.75 o 
  -6  14   2       49.00       55.47      4.00 o 
  -5  14   2        0.06        0.37      2.74 o 
  -4  14   2        5.60        6.51      1.78 o 
  -3  14   2      148.40      160.11      4.94 o 
  -2  14   2       41.36       36.28      2.81 o 
  -1  14   2      194.02      203.97      8.93 o 
   0  14   2      180.74      162.36      4.94 o 
   1  14   2      265.20      264.17      6.31 o 
   2  14   2       11.41       12.20      2.35 o 
   3  14   2      380.37      376.18      7.78 o 
   4  14   2        0.01        1.23      1.99 o 
   5  14   2      473.30      513.51     11.04 o 
   6  14   2        1.34        2.27      2.22 o 
  -5  15   2        6.24        6.09      2.43 o 
  -4  15   2       32.67       32.63      2.59 o 
  -3  15   2      194.36      225.36      6.05 o 
  -2  15   2        6.87        7.50      2.02 o 
  -1  15   2        8.99        9.21      2.10 o 
   0  15   2       81.97       83.20      4.31 o 
   1  15   2        2.94        3.20      1.83 o 
   2  15   2        2.60        4.79      2.04 o 
   3  15   2       16.12        9.41      3.19 o 
   4  15   2      109.57      103.50      5.92 o 
  -2  16   2       18.37       15.59      2.50 o 
  -1  16   2        0.42        2.18      1.84 o 
   0  16   2        4.40        1.29      1.80 o 
   1  16   2      117.20      123.24      4.79 o 
 -14   1   3      160.77      159.18      4.16 o 
 -13   1   3        4.75        7.20      1.63 o 
 -12   1   3      752.79      726.19      9.50 o 
 -11   1   3       22.88       26.51      1.93 o 
 -10   1   3     1070.67     1068.76     11.50 o 
  -9   1   3      396.96      416.24      4.84 o 
  -8   1   3        6.37        2.11      0.74 o 
  -7   1   3      463.63      484.93      4.92 o 
  -6   1   3       20.74       29.33      1.34 o 
  -5   1   3      669.71      683.64      6.97 o 
  -4   1   3      366.31      381.40      5.39 o 
  -3   1   3      159.92      167.95      2.45 o 
  -2   1   3      387.15      396.01      3.24 o 
  -1   1   3     1808.56     1766.90     13.09 o 
   0   1   3       83.03       84.88      1.97 o 
   1   1   3      794.23      830.71      8.54 o 
   2   1   3       40.07       35.57      1.27 o 
   3   1   3       78.26       80.65      1.84 o 
   4   1   3     1543.74     1560.66     11.31 o 
   5   1   3        0.07        1.23      0.52 o 
   6   1   3       17.15       20.05      1.14 o 
   7   1   3       44.35       48.41      1.98 o 
   8   1   3        0.02        1.18      1.33 o 
   9   1   3       16.16       12.90      1.86 o 
  10   1   3      361.31      341.30      6.93 o 
  11   1   3        8.18       10.88      2.05 o 
  12   1   3       19.70       16.34      2.37 o 
  13   1   3      115.58      116.83      4.82 o 
 -14   2   3       15.81       19.21      2.23 o 
 -13   2   3        1.86        0.31      1.31 o 
 -12   2   3      325.97      331.11      5.99 o 
 -11   2   3        2.72        2.29      0.99 o 
 -10   2   3        2.91        4.21      1.10 o 
  -9   2   3        2.10        1.00      0.77 o 
  -8   2   3      111.09      120.47      2.34 o 
  -7   2   3       87.01       82.26      1.95 o 
  -6   2   3      171.33      176.58      2.88 o 
  -5   2   3     2738.78     2911.78     23.76 o 
  -4   2   3     1171.67     1249.78     11.03 o 
  -3   2   3     4549.69     4636.17     35.68 o 
  -2   2   3      173.79      161.70      2.43 o 
  -1   2   3       67.22       87.94      1.71 o 
   0   2   3      230.92      188.81      2.46 o 
   1   2   3       10.57       11.35      0.80 o 
   2   2   3       85.03       89.47      2.17 o 
   3   2   3       76.33       84.36      1.81 o 
   4   2   3     3732.85     3814.86     27.58 o 
   5   2   3      357.04      384.44      4.28 o 
   6   2   3     1524.61     1569.94     21.21 o 
   7   2   3       12.89       12.61      1.46 o 
   8   2   3       98.54       89.44      9.12 o 
   9   2   3       39.61       40.40      2.96 o 
  10   2   3       28.73       27.30      2.84 o 
  11   2   3       21.59       19.63      2.96 o 
  12   2   3       92.10       94.95      6.16 o 
  13   2   3       38.17       29.68      2.96 o 
 -14   3   3        7.91        6.34      2.40 o 
 -13   3   3        6.04        4.50      2.16 o 
 -12   3   3      273.51      285.22      5.52 o 
 -11   3   3        7.68        8.47      1.33 o 
 -10   3   3        5.87        5.99      1.14 o 
  -9   3   3      178.34      177.31      3.01 o 
  -8   3   3      295.11      265.33      3.29 o 
  -7   3   3        8.50       12.67      1.00 o 
  -6   3   3       11.06        9.44      0.93 o 
  -5   3   3       67.98       65.41      1.88 o 
  -4   3   3        8.29        7.53      0.96 o 
  -3   3   3      339.15      403.12      5.18 o 
  -2   3   3      422.83      438.87      4.58 o 
  -1   3   3      428.19      495.41      4.62 o 
   0   3   3      147.85      138.42      1.70 o 
   1   3   3      280.49      319.72      3.51 o 
   2   3   3      449.93      445.74      5.66 o 
   3   3   3     1160.41     1161.15      8.93 o 
   4   3   3     3034.36     3145.10     21.44 o 
   5   3   3      656.58      662.49      5.94 o 
   6   3   3      204.73      214.58      5.99 o 
   7   3   3      173.81      178.65      3.69 o 
   8   3   3       33.91       26.44      2.15 o 
   9   3   3      113.14      108.85      3.77 o 
  10   3   3        9.38        7.06      1.76 o 
  11   3   3       99.12      101.50      4.09 o 
  12   3   3        4.92        3.70      2.26 o 
  13   3   3       96.20       82.83      4.25 o 
 -14   4   3       30.64       35.64      3.65 o 
 -13   4   3        4.35        5.29      2.12 o 
 -12   4   3       23.34       19.99      2.72 o 
 -11   4   3       54.70       54.29      2.25 o 
 -10   4   3      102.66      106.95      2.79 o 
  -9   4   3      332.41      329.83      5.15 o 
  -8   4   3      115.24      109.29      2.21 o 
  -7   4   3       19.52       18.11      1.26 o 
  -6   4   3      285.83      283.47      3.98 o 
  -5   4   3      325.59      366.32      4.75 o 
  -4   4   3       52.48       66.09      3.08 o 
  -3   4   3     1232.79     1330.77     13.20 o 
  -2   4   3      314.49      301.20      3.30 o 
  -1   4   3       41.63       36.08      1.50 o 
   0   4   3      569.43      610.52      5.12 o 
   1   4   3      244.42      256.79      3.14 o 
   2   4   3       51.98       48.72      1.46 o 
   3   4   3       32.45       30.48      1.15 o 
   4   4   3      417.72      443.33      4.86 o 
   5   4   3        0.06        1.92      0.75 o 
   6   4   3       13.16       16.16      1.67 o 
   7   4   3      199.61      197.01      4.73 o 
   8   4   3       30.69       34.64      2.11 o 
   9   4   3       21.45       19.67      2.11 o 
  10   4   3       68.13       67.53      3.51 o 
  11   4   3        8.55       10.37      2.03 o 
  12   4   3       30.44       28.55      2.76 o 
 -14   5   3        0.73       -0.24      2.06 o 
 -13   5   3       23.32       29.23      3.25 o 
 -12   5   3      109.12       97.90      8.36 o 
 -11   5   3       69.10       71.79      3.95 o 
 -10   5   3      445.93      441.40      9.38 o 
  -9   5   3        1.57        1.49      1.21 o 
  -8   5   3       92.29       97.88      2.34 o 
  -7   5   3      335.85      308.84      4.51 o 
  -6   5   3      888.24      877.36      8.20 o 
  -5   5   3        4.99        1.40      0.75 o 
  -4   5   3      160.24      137.62      3.05 o 
  -3   5   3       76.35       71.53      2.20 o 
  -2   5   3      578.20      692.89      6.31 o 
  -1   5   3     2495.76     2590.70     17.61 o 
   0   5   3     1760.33     1825.03     14.01 o 
   1   5   3      208.30      234.84      3.54 o 
   2   5   3       63.40       57.22      1.81 o 
   3   5   3      552.21      535.60      6.05 o 
   4   5   3        3.77        5.14      0.83 o 
   5   5   3      439.29      452.85      6.67 o 
   6   5   3        3.56        6.53      1.37 o 
   7   5   3       34.51       36.46      2.60 o 
   8   5   3      112.54      116.44      4.95 o 
   9   5   3        3.89        4.04      1.61 o 
  10   5   3       28.00       30.41      3.09 o 
  11   5   3       20.55       22.04      2.48 o 
  12   5   3        5.78        5.34      2.44 o 
 -13   6   3        5.62        3.61      2.20 o 
 -12   6   3       55.85       56.23      3.86 o 
 -11   6   3      202.62      197.22      6.22 o 
 -10   6   3       63.66       70.60      4.67 o 
  -9   6   3     1486.73     1375.50     18.54 o 
  -8   6   3       11.98       11.81      1.32 o 
  -7   6   3       17.75       15.72      1.42 o 
  -6   6   3      173.15      163.92      2.59 o 
  -5   6   3       92.58       88.58      1.92 o 
  -4   6   3      141.87      144.76      4.18 o 
  -3   6   3       62.00       63.46      1.88 o 
  -2   6   3        1.02        1.32      0.53 o 
  -1   6   3       34.65       39.69      1.47 o 
   0   6   3        2.54        0.68      0.47 o 
   1   6   3      251.88      274.01      3.56 o 
   2   6   3        0.67        0.37      0.65 o 
   3   6   3      925.17      912.45     10.37 o 
   4   6   3        1.92        1.18      0.83 o 
   5   6   3       89.54       84.86      3.99 o 
   6   6   3       53.05       52.49      2.45 o 
   7   6   3        3.32        3.93      1.41 o 
   8   6   3        4.92        7.56      2.85 o 
   9   6   3       19.37       18.55      2.14 o 
  10   6   3       53.41       50.27      3.64 o 
  11   6   3       31.57       29.13      3.21 o 
  12   6   3       11.45        9.19      2.70 o 
 -13   7   3      105.67      105.17      5.41 o 
 -12   7   3        0.13       -0.58      1.85 o 
 -11   7   3       75.92       77.21      5.46 o 
 -10   7   3        1.07        2.91      1.75 o 
  -9   7   3       13.53       13.53      2.20 o 
  -8   7   3       17.50       16.77      1.75 o 
  -7   7   3      453.92      418.58      6.09 o 
  -6   7   3       17.34       17.02      1.29 o 
  -5   7   3        0.00        0.13      0.83 o 
  -4   7   3      130.47      130.06      2.86 o 
  -3   7   3       31.82       32.95      1.10 o 
  -2   7   3       46.50       43.55      2.76 o 
  -1   7   3      134.57      159.14      2.42 o 
   0   7   3      104.06       93.10      2.61 o 
   1   7   3       41.78       38.70      1.63 o 
   2   7   3        7.98       10.68      0.99 o 
   3   7   3      604.84      579.47     11.02 o 
   4   7   3        8.22        8.66      1.30 o 
   5   7   3      197.04      204.53      4.68 o 
   6   7   3       68.66       68.00      2.80 o 
   7   7   3       24.76       19.07      1.91 o 
   8   7   3        4.51        5.22      2.20 o 
   9   7   3        5.13        8.22      2.16 o 
  10   7   3        5.51        9.59      2.38 o 
  11   7   3       41.76       36.94      3.57 o 
 -12   8   3        0.54        1.99      2.02 o 
 -11   8   3       87.53       85.60      9.77 o 
 -10   8   3      268.66      288.87      7.58 o 
  -9   8   3      460.55      431.36      9.09 o 
  -8   8   3       41.15       40.62      2.57 o 
  -7   8   3       36.55       36.34      1.80 o 
  -6   8   3      383.28      365.14      5.05 o 
  -5   8   3      178.55      184.07      3.72 o 
  -4   8   3       90.85       96.04      2.64 o 
  -3   8   3      160.39      152.76      2.89 o 
  -2   8   3      437.80      433.85      6.03 o 
  -1   8   3      268.71      304.46      3.68 o 
   0   8   3       35.91       41.50      1.53 o 
   1   8   3        5.07        5.26      0.91 o 
   2   8   3       69.19       72.64      2.28 o 
   3   8   3       15.04       13.68      1.31 o 
   4   8   3      313.18      291.38      5.11 o 
   5   8   3        9.67       11.40      1.51 o 
   6   8   3      338.81      305.57      7.56 o 
   7   8   3       67.96       59.07      3.43 o 
   8   8   3       11.28       12.72      2.68 o 
   9   8   3      300.74      295.51      7.72 o 
  10   8   3       10.26        9.63      2.43 o 
  11   8   3      103.14       97.05      5.13 o 
 -12   9   3       87.68      114.13      5.60 o 
 -11   9   3      132.14      134.67      9.78 o 
 -10   9   3       76.46       72.87      4.19 o 
  -9   9   3      153.07      160.64      5.62 o 
  -8   9   3      155.65      159.88      6.41 o 
  -7   9   3      270.47      250.16      4.33 o 
  -6   9   3      215.11      208.49      3.85 o 
  -5   9   3      148.52      147.63      3.77 o 
  -4   9   3     1189.29     1108.00     13.52 o 
  -3   9   3      444.67      411.35      5.29 o 
  -2   9   3      584.88      575.25      6.53 o 
  -1   9   3      358.43      340.20      5.12 o 
   0   9   3        2.18        1.11      1.10 o 
   1   9   3       47.42       49.74      1.95 o 
   2   9   3        0.14        1.53      0.74 o 
   3   9   3      675.81      690.01      8.64 o 
   4   9   3      694.10      671.70      9.07 o 
   5   9   3      158.51      157.76      4.85 o 
   6   9   3       12.23        8.51      1.96 o 
   7   9   3        5.02        3.87      1.71 o 
   8   9   3        4.52        1.49      2.24 o 
   9   9   3       28.78       31.39      3.23 o 
  10   9   3        2.08        0.20      2.10 o 
 -11  10   3        3.02        2.19      2.14 o 
 -10  10   3        1.56        3.38      2.11 o 
  -9  10   3        0.01        0.20      1.76 o 
  -8  10   3       29.06       32.80      3.55 o 
  -7  10   3       52.08       55.14      3.89 o 
  -6  10   3       88.28       89.35      3.17 o 
  -5  10   3      339.74      338.39      6.20 o 
  -4  10   3       69.51       66.29      2.81 o 
  -3  10   3       58.86       57.55      2.13 o 
  -2  10   3      327.50      321.25      5.19 o 
  -1  10   3       91.85       91.85      3.09 o 
   0  10   3       63.98       57.98      2.76 o 
   1  10   3       39.08       38.65      2.23 o 
   2  10   3      373.20      369.73      4.99 o 
   3  10   3        4.44        6.82      2.00 o 
   4  10   3      102.11       88.85      2.88 o 
   5  10   3        0.56        2.86      1.57 o 
   6  10   3        5.28        5.22      1.79 o 
   7  10   3       25.03       18.81      2.48 o 
   8  10   3       36.98       35.23      4.09 o 
   9  10   3        4.53        9.55      2.52 o 
  10  10   3       50.83       44.24      4.42 o 
 -10  11   3       20.26       20.78      2.96 o 
  -9  11   3        7.78       10.70      2.39 o 
  -8  11   3        0.30       -0.20      1.44 o 
  -7  11   3        0.66        0.72      1.36 o 
  -6  11   3      641.98      608.30      8.33 o 
  -5  11   3       23.96       29.51      2.01 o 
  -4  11   3        2.42       -0.35      0.96 o 
  -3  11   3      127.43      113.13      2.92 o 
  -2  11   3      271.71      264.50      4.91 o 
  -1  11   3      100.07       88.92      3.46 o 
   0  11   3      489.31      478.67      7.65 o 
   1  11   3        1.21       -1.50      1.58 o 
   2  11   3        0.89       -0.45      1.26 o 
   3  11   3      310.46      310.18      6.26 o 
   4  11   3      111.96       86.19      3.32 o 
   5  11   3      679.44      650.60      9.74 o 
   6  11   3        0.00        1.91      1.73 o 
   7  11   3      253.81      278.82      7.39 o 
   8  11   3        0.07        1.88      1.95 o 
   9  11   3       54.09       60.07      5.96 o 
  -9  12   3        1.54        1.23      1.68 o 
  -8  12   3       49.26       50.66      3.15 o 
  -7  12   3        4.44        1.92      2.16 o 
  -6  12   3        1.62        1.70      1.28 o 
  -5  12   3       52.22       48.75      2.50 o 
  -4  12   3       12.09        6.06      1.29 o 
  -3  12   3       42.37       44.84      2.83 o 
  -2  12   3        8.04        4.70      1.37 o 
  -1  12   3       10.44        9.22      1.71 o 
   0  12   3      414.09      429.49     10.43 o 
   1  12   3      542.60      531.01      8.59 o 
   2  12   3       76.16       63.29      3.16 o 
   3  12   3       57.89       60.45      4.18 o 
   4  12   3        3.70        1.72      1.74 o 
   5  12   3        0.85        3.14      2.35 o 
   6  12   3       54.46       53.33      4.68 o 
   7  12   3       14.45       17.58      3.31 o 
   8  12   3       40.70       37.01      3.54 o 
  -8  13   3       36.37       35.42      3.45 o 
  -7  13   3       48.14       45.39      3.07 o 
  -6  13   3        0.28        0.50      1.68 o 
  -5  13   3        0.01       -0.46      1.42 o 
  -4  13   3       18.76       27.71      2.18 o 
  -3  13   3       48.72       48.21      3.98 o 
  -2  13   3       73.88       70.89      3.06 o 
  -1  13   3       71.38       88.91      4.06 o 
   0  13   3      139.58      132.09      4.27 o 
   1  13   3        0.02       -1.42      1.34 o 
   2  13   3       79.88       58.31      3.20 o 
   3  13   3       87.48       83.44      3.70 o 
   4  13   3      111.71      109.63      9.08 o 
   5  13   3      193.85      206.61      6.67 o 
   6  13   3        7.36        9.87      3.14 o 
   7  13   3       71.81       82.23      5.95 o 
  -7  14   3       28.84       37.58      5.30 o 
  -6  14   3       22.77       23.45      4.55 o 
  -5  14   3        0.36       -1.50      1.48 o 
  -4  14   3        8.05        5.07      1.65 o 
  -3  14   3        0.65        1.27      1.42 o 
  -2  14   3       24.02       20.29      2.06 o 
  -1  14   3       64.47       63.77      3.63 o 
   0  14   3      125.37      122.60      4.33 o 
   1  14   3        0.59        1.54      1.56 o 
   2  14   3      237.80      258.89      6.37 o 
   3  14   3       24.64       28.17      2.76 o 
   4  14   3       33.66       38.91      3.49 o 
   5  14   3      203.57      202.19      6.80 o 
  -5  15   3       17.30       11.50      3.41 o 
  -4  15   3        2.39        1.25      2.05 o 
  -3  15   3        0.44       -0.09      1.51 o 
  -2  15   3        2.68        7.56      1.80 o 
  -1  15   3       95.62       88.66      3.61 o 
   0  15   3        9.94        7.94      2.10 o 
   1  15   3      135.16      141.81      4.94 o 
   2  15   3      109.36      123.25      4.72 o 
   3  15   3       61.63       57.58      3.60 o 
 -14   0   4       33.95       43.41      3.60 o 
 -13   0   4      156.48      152.91      5.47 o 
 -12   0   4      513.33      481.68      9.59 o 
 -11   0   4        0.89       -0.55      1.44 o 
 -10   0   4     1659.75     1585.46     17.07 o 
  -9   0   4      155.28      134.84      3.55 o 
  -8   0   4     1826.21     1841.24     18.45 o 
  -7   0   4      136.13      148.23      4.57 o 
  -6   0   4       77.80       61.41      5.82 o 
  -5   0   4      749.56      796.46     10.16 o 
  -4   0   4      633.14      733.77      9.25 o 
  -3   0   4        0.39        0.21      0.73 o 
  -2   0   4     1033.20     1078.66     10.27 o 
  -1   0   4      825.63      891.76     10.42 o 
   0   0   4      313.38      314.30     10.19 o 
   1   0   4     3595.65     3614.59     55.78 o 
   2   0   4     1357.37     1434.25     16.47 o 
   3   0   4     1172.11     1304.35     15.28 o 
   4   0   4      209.90      228.02      4.43 o 
   5   0   4        8.82       16.57      2.61 o 
   6   0   4       77.30       78.24      2.64 o 
   7   0   4       72.56       72.93      6.17 o 
   8   0   4       66.02       69.13      6.44 o 
   9   0   4        4.78        6.04      3.34 o 
  10   0   4        7.56        4.91      3.41 o 
  11   0   4        2.35        5.65      3.58 o 
  12   0   4       14.13       13.12      4.63 o 
 -14   1   4       83.46       75.26      3.09 o 
 -13   1   4        0.33       -0.53      1.24 o 
 -12   1   4       32.19       36.72      2.12 o 
 -11   1   4       64.56       68.18      2.25 o 
 -10   1   4      156.46      156.86      3.57 o 
  -9   1   4       42.22       35.23      1.54 o 
  -8   1   4      223.84      228.01      3.37 o 
  -7   1   4      579.70      571.82      7.51 o 
  -6   1   4      378.96      382.63      4.80 o 
  -5   1   4        5.69       11.32      0.92 o 
  -4   1   4      426.84      465.56      5.50 o 
  -3   1   4      314.01      335.88      3.23 o 
  -2   1   4     1892.20     1987.06     14.94 o 
  -1   1   4     1066.83     1109.91      8.97 o 
   0   1   4      891.53      916.49     10.81 o 
   1   1   4      183.36      204.15      3.77 o 
   2   1   4        0.01        0.43      0.71 o 
   3   1   4      518.48      499.43      5.18 o 
   4   1   4        2.18        2.80      0.67 o 
   5   1   4        8.59       11.38      0.92 o 
   6   1   4      179.09      196.59      3.92 o 
   7   1   4       15.59       15.21      7.35 o 
   8   1   4      263.41      256.76     11.11 o 
   9   1   4        2.35        1.95      1.74 o 
  10   1   4       91.65       79.89      4.55 o 
  11   1   4      109.83      109.91      5.12 o 
  12   1   4       85.85       82.95      5.76 o 
 -14   2   4       17.20       17.94      1.97 o 
 -13   2   4       74.39       78.14      3.23 o 
 -12   2   4       12.19       12.33      1.71 o 
 -11   2   4       14.14       11.65      1.45 o 
 -10   2   4      185.89      172.68      5.28 o 
  -9   2   4        4.33        5.84      0.97 o 
  -8   2   4      127.58      142.46      2.89 o 
  -7   2   4       97.18      110.08      2.64 o 
  -6   2   4       60.98       67.24      2.24 o 
  -5   2   4      397.40      451.41      6.07 o 
  -4   2   4       19.73       25.20      1.21 o 
  -3   2   4      169.81      178.27      2.29 o 
  -2   2   4      202.49      232.01      3.24 o 
  -1   2   4      837.61      888.04      8.30 o 
   0   2   4       98.34      117.76      2.03 o 
   1   2   4       74.83       70.00      1.64 o 
   2   2   4      178.86      189.28      3.06 o 
   3   2   4      748.50      773.86      7.18 o 
   4   2   4       22.19       22.28      1.11 o 
   5   2   4       11.80       11.92      1.07 o 
   6   2   4     1821.84     1863.91     16.92 o 
   7   2   4      341.05      347.14      6.05 o 
   8   2   4       75.17       75.26      3.83 o 
   9   2   4        5.42        3.81      1.92 o 
  10   2   4        8.09        4.29      2.03 o 
  11   2   4       86.05       80.74      6.75 o 
  12   2   4       43.59       39.09      3.18 o 
 -14   3   4      119.06      124.49      5.54 o 
 -13   3   4       24.20       20.55      2.84 o 
 -12   3   4        3.77        2.98      1.39 o 
 -11   3   4        2.78        3.38      1.15 o 
 -10   3   4       11.97       10.51      1.30 o 
  -9   3   4        1.73        1.65      0.84 o 
  -8   3   4       34.45       29.00      1.37 o 
  -7   3   4      795.23      776.98      8.51 o 
  -6   3   4      123.87      151.01      3.35 o 
  -5   3   4      293.24      295.56      4.20 o 
  -4   3   4     1366.45     1475.31     13.15 o 
  -3   3   4     1491.90     1642.25     14.26 o 
  -2   3   4     1415.54     1492.99     13.07 o 
  -1   3   4      414.04      401.18      4.03 o 
   0   3   4       67.40       79.34      1.61 o 
   1   3   4       32.55       37.25      1.40 o 
   2   3   4      148.08      146.85      2.67 o 
   3   3   4      567.10      593.94      5.98 o 
   4   3   4        5.76        6.34      0.86 o 
   5   3   4        0.04        0.76      0.69 o 
   6   3   4     1137.93     1116.03     10.40 o 
   7   3   4       11.96       11.40      1.68 o 
   8   3   4       30.61       25.09      2.21 o 
   9   3   4        6.38        6.18      1.69 o 
  10   3   4       90.67       82.48      3.76 o 
  11   3   4        0.04        0.54      1.71 o 
  12   3   4       28.78       34.32      4.21 o 
 -14   4   4       44.53       50.31      4.05 o 
 -13   4   4       71.77       74.79      4.93 o 
 -12   4   4       54.04       50.91      3.05 o 
 -11   4   4        1.10       -0.64      1.26 o 
 -10   4   4       13.36       12.67      1.51 o 
  -9   4   4      617.87      593.91      9.44 o 
  -8   4   4      456.50      474.10      5.30 o 
  -7   4   4       73.96       71.62      2.03 o 
  -6   4   4      118.10      108.18      2.60 o 
  -5   4   4      133.71      140.83      3.15 o 
  -4   4   4      959.02      949.74     10.41 o 
  -3   4   4        4.81        3.87      0.65 o 
  -2   4   4      285.27      284.38      3.38 o 
  -1   4   4      849.78      897.46      7.01 o 
   0   4   4      875.66      942.65      7.55 o 
   1   4   4      843.61      849.26      7.62 o 
   2   4   4        7.58        8.96      0.95 o 
   3   4   4        2.34        4.88      1.42 o 
   4   4   4      134.32      134.42      3.28 o 
   5   4   4      404.84      394.81      5.07 o 
   6   4   4      407.46      419.14      6.07 o 
   7   4   4     1091.61     1082.61     11.68 o 
   8   4   4      136.85      136.46      4.23 o 
   9   4   4        0.00        0.13      1.52 o 
  10   4   4        0.82       -1.86      1.44 o 
  11   4   4        5.45        4.26      1.88 o 
  12   4   4        0.36        0.31      1.84 o 
 -14   5   4       63.18       59.25      4.38 o 
 -13   5   4       10.60       16.31      2.74 o 
 -12   5   4        2.56        2.59      1.65 o 
 -11   5   4      139.03      127.85      5.93 o 
 -10   5   4       11.51       14.19      1.95 o 
  -9   5   4       46.02       45.64      2.73 o 
  -8   5   4      314.44      334.14      4.61 o 
  -7   5   4       13.55       13.05      1.22 o 
  -6   5   4        1.53        1.48      1.00 o 
  -5   5   4       26.69       27.25      1.62 o 
  -4   5   4      365.67      369.53      5.55 o 
  -3   5   4        4.46        2.37      0.70 o 
  -2   5   4        1.41        0.50      0.52 o 
  -1   5   4      749.29      805.91      7.12 o 
   0   5   4        4.28        3.39      0.58 o 
   1   5   4       64.95       59.99      1.69 o 
   2   5   4      122.09      117.72      4.13 o 
   3   5   4      172.74      188.26      3.35 o 
   4   5   4      353.09      358.19      4.25 o 
   5   5   4      468.26      476.26      5.83 o 
   6   5   4        9.07        7.64      1.38 o 
   7   5   4      142.23      138.26      3.58 o 
   8   5   4      112.35      108.77      3.33 o 
   9   5   4       38.77       34.92      2.68 o 
  10   5   4        5.36        6.79      1.95 o 
  11   5   4        0.39       -1.59      1.67 o 
 -13   6   4       76.31       85.05      4.79 o 
 -12   6   4        0.88        1.68      1.70 o 
 -11   6   4       14.14       15.08      2.12 o 
 -10   6   4      270.94      240.97      6.60 o 
  -9   6   4      164.06      166.14      5.24 o 
  -8   6   4      885.02      862.52     11.83 o 
  -7   6   4      119.98      117.58      3.04 o 
  -6   6   4       33.06       29.94      1.87 o 
  -5   6   4      303.33      260.02      4.78 o 
  -4   6   4      223.90      228.64      3.70 o 
  -3   6   4       21.83       20.26      1.24 o 
  -2   6   4        5.23        9.81      1.37 o 
  -1   6   4      301.76      284.70      3.31 o 
   0   6   4      288.52      318.06      3.93 o 
   1   6   4      455.27      507.44      5.21 o 
   2   6   4        0.00        0.98      0.64 o 
   3   6   4        0.37        1.46      0.89 o 
   4   6   4        0.02        0.08      0.74 o 
   5   6   4       51.77       54.69      2.24 o 
   6   6   4        0.04        1.60      1.13 o 
   7   6   4       27.70       29.39      2.00 o 
   8   6   4       26.17       24.98      2.26 o 
   9   6   4       19.05       18.60      2.25 o 
  10   6   4      306.07      299.15      8.08 o 
  11   6   4        0.64       -0.67      2.11 o 
 -13   7   4        2.67        4.09      2.19 o 
 -12   7   4      126.61      131.70      4.82 o 
 -11   7   4       34.74       43.66      4.41 o 
 -10   7   4       82.54       81.87      6.40 o 
  -9   7   4      682.13      604.75     10.94 o 
  -8   7   4      253.31      257.01      4.74 o 
  -7   7   4     1139.39     1044.15     11.17 o 
  -6   7   4       79.50       73.19      2.76 o 
  -5   7   4        5.90        7.57      1.32 o 
  -4   7   4       54.54       59.72      2.06 o 
  -3   7   4        7.50        6.98      0.77 o 
  -2   7   4      432.62      399.17      4.66 o 
  -1   7   4        1.44        2.54      0.68 o 
   0   7   4      512.06      497.10      5.50 o 
   1   7   4      705.97      748.68      7.57 o 
   2   7   4      292.69      294.03      4.64 o 
   3   7   4        1.54        1.99      0.97 o 
   4   7   4       60.43       65.20      2.09 o 
   5   7   4        9.91       11.90      1.47 o 
   6   7   4      154.89      165.90      3.88 o 
   7   7   4       78.89       73.29      2.86 o 
   8   7   4       60.32       59.58      3.10 o 
   9   7   4       16.09       11.57      2.48 o 
  10   7   4        9.92        8.48      2.50 o 
  11   7   4       60.31       61.58      4.67 o 
 -12   8   4        1.93        1.63      2.02 o 
 -11   8   4       85.76       83.21      4.62 o 
 -10   8   4        4.11        5.09      1.97 o 
  -9   8   4       18.17       21.08      2.62 o 
  -8   8   4        8.69       10.58      1.36 o 
  -7   8   4      112.92       91.03      2.89 o 
  -6   8   4      129.19      142.06      4.38 o 
  -5   8   4       16.60       19.03      1.51 o 
  -4   8   4      922.13      844.51      9.96 o 
  -3   8   4      163.40      162.84      3.01 o 
  -2   8   4      501.92      494.94      5.69 o 
  -1   8   4        3.93        4.23      0.81 o 
   0   8   4        9.66       10.72      0.91 o 
   1   8   4      227.49      223.53      6.14 o 
   2   8   4      607.30      590.20      6.18 o 
   3   8   4       89.34       85.83      3.04 o 
   4   8   4      134.66      136.89      3.34 o 
   5   8   4      840.13      834.68      9.72 o 
   6   8   4      159.46      159.69      4.41 o 
   7   8   4       44.92       41.76      2.67 o 
   8   8   4       39.78       33.98      2.65 o 
   9   8   4        7.65        5.11      4.24 o 
  10   8   4        6.54        7.49      2.47 o 
 -12   9   4        3.30        7.19      2.77 o 
 -11   9   4        8.97        6.84      2.55 o 
 -10   9   4       67.59       70.14      4.22 o 
  -9   9   4       13.42       10.68      2.80 o 
  -8   9   4       24.93       24.69      3.14 o 
  -7   9   4      122.76      128.33      3.49 o 
  -6   9   4      150.33      144.68      3.24 o 
  -5   9   4       73.75       79.96      2.67 o 
  -4   9   4      466.01      432.23      6.20 o 
  -3   9   4      183.89      159.21      3.59 o 
  -2   9   4      357.53      350.72      5.43 o 
  -1   9   4      259.37      272.09      5.77 o 
   0   9   4       51.51       48.60      1.70 o 
   1   9   4       42.26       41.46      1.66 o 
   2   9   4      140.34      150.88      3.16 o 
   3   9   4       75.62       72.74      3.28 o 
   4   9   4      350.70      338.64      7.03 o 
   5   9   4       10.43       12.64      2.01 o 
   6   9   4      101.22       87.70      4.01 o 
   7   9   4       15.38       15.68      2.49 o 
   8   9   4       96.91       89.71      3.88 o 
   9   9   4       37.56       38.95      3.01 o 
  10   9   4       14.02       17.90      3.05 o 
 -11  10   4       40.82       54.88      4.15 o 
 -10  10   4       24.62       33.53      3.42 o 
  -9  10   4       42.14       56.71      4.63 o 
  -8  10   4       71.83       63.97      3.79 o 
  -7  10   4        0.04        0.17      1.23 o 
  -6  10   4        0.15        0.24      0.97 o 
  -5  10   4        1.10        0.81      1.12 o 
  -4  10   4      889.95      815.64      9.70 o 
  -3  10   4       85.80       74.63      3.03 o 
  -2  10   4      406.50      378.04      5.28 o 
  -1  10   4       57.49       55.21      2.34 o 
   0  10   4       20.66       24.18      1.63 o 
   1  10   4      140.62      144.23      4.20 o 
   2  10   4       35.10       31.30      1.71 o 
   3  10   4       17.12       21.92      1.89 o 
   4  10   4        2.50        2.53      1.42 o 
   5  10   4       58.79       66.15      5.03 o 
   6  10   4      278.50      260.19      6.78 o 
   7  10   4      212.84      212.65      6.43 o 
   8  10   4       16.92       14.93      2.32 o 
   9  10   4       87.06       89.75      4.15 o 
 -10  11   4       35.09       43.64      4.62 o 
  -9  11   4      133.83      163.87      6.01 o 
  -8  11   4       74.30       64.19      3.95 o 
  -7  11   4       20.17       19.51      1.91 o 
  -6  11   4       45.72       49.80      2.55 o 
  -5  11   4      152.30      163.98      4.43 o 
  -4  11   4       20.82       23.46      1.92 o 
  -3  11   4       37.22       32.21      1.87 o 
  -2  11   4      298.96      309.18      4.95 o 
  -1  11   4        0.96        0.58      1.10 o 
   0  11   4       59.41       65.61      2.76 o 
   1  11   4        5.18        2.74      1.22 o 
   2  11   4       70.34       78.20      2.93 o 
   3  11   4       57.65       60.93      3.84 o 
   4  11   4       31.88       39.30      3.78 o 
   5  11   4       42.23       41.50      2.88 o 
   6  11   4       49.77       59.39      3.63 o 
   7  11   4      157.26      165.49      8.67 o 
   8  11   4        9.33        6.07      2.03 o 
  -9  12   4       10.85       18.28      4.34 o 
  -8  12   4        0.58        0.75      1.86 o 
  -7  12   4       55.08       47.74      6.24 o 
  -6  12   4       16.11       17.93      2.18 o 
  -5  12   4       10.82       10.52      1.85 o 
  -4  12   4      177.82      165.45      5.39 o 
  -3  12   4      113.88      119.26      4.82 o 
  -2  12   4        1.94        0.99      1.23 o 
  -1  12   4        6.84        6.82      1.42 o 
   0  12   4      100.63       95.39      3.22 o 
   1  12   4       77.01       69.44      2.88 o 
   2  12   4       15.88       20.54      1.97 o 
   3  12   4        0.54        0.06      1.65 o 
   4  12   4        5.16       -0.07      2.11 o 
   5  12   4      104.85      115.59      6.11 o 
   6  12   4      159.43      174.93      7.55 o 
   7  12   4       17.85       19.14      5.15 o 
  -8  13   4      157.37      191.06      6.75 o 
  -7  13   4       35.10       28.71      3.71 o 
  -6  13   4        0.16        0.65      1.58 o 
  -5  13   4       45.40       41.86      3.47 o 
  -4  13   4       23.55       23.36      2.88 o 
  -3  13   4       27.20       22.70      2.87 o 
  -2  13   4       96.58       92.59      4.63 o 
  -1  13   4       82.23       86.77      9.66 o 
   0  13   4       24.59       24.81      2.99 o 
   1  13   4       65.25       69.17      3.05 o 
   2  13   4      198.58      221.51      5.12 o 
   3  13   4       14.18       10.39      2.21 o 
   4  13   4       12.36       16.25      3.28 o 
   5  13   4       17.32       11.55      3.69 o 
   6  13   4        5.17        7.80      2.96 o 
  -6  14   4      147.73      159.09      7.81 o 
  -5  14   4       39.12       46.33      3.79 o 
  -4  14   4        1.00        0.04      1.82 o 
  -3  14   4       25.38       25.00      3.09 o 
  -2  14   4       15.25       29.73      3.66 o 
  -1  14   4       29.12       24.66      3.13 o 
   0  14   4        0.77       -1.62      2.38 o 
   1  14   4       42.43       51.98      3.99 o 
   2  14   4        0.89        0.94      1.88 o 
   3  14   4        0.71        6.70      2.84 o 
   4  14   4       16.52       26.57      5.83 o 
  -4  15   4       20.84       21.01      3.18 o 
  -3  15   4       28.35       30.61      3.46 o 
  -2  15   4        2.47       -0.77      1.93 o 
  -1  15   4        0.34        3.20      2.22 o 
   0  15   4        6.89        3.23      2.84 o 
   1  15   4        0.70        1.36      2.06 o 
 -14   1   5        7.07        8.09      2.10 o 
 -13   1   5        6.45        8.56      1.69 o 
 -12   1   5        4.23        6.57      1.52 o 
 -11   1   5       60.45       54.59      2.21 o 
 -10   1   5      976.24      915.05      9.30 o 
  -9   1   5        5.98        5.53      1.07 o 
  -8   1   5     1141.36     1082.42     12.08 o 
  -7   1   5        3.50        0.32      0.78 o 
  -6   1   5       57.90       66.64      1.94 o 
  -5   1   5       24.09       29.80      1.27 o 
  -4   1   5       38.80       37.27      1.79 o 
  -3   1   5      573.60      639.91      6.53 o 
  -2   1   5      340.28      360.69      4.25 o 
  -1   1   5        0.21       -0.34      0.60 o 
   0   1   5      784.02      865.52      9.94 o 
   1   1   5      237.25      244.33      4.28 o 
   2   1   5      134.56      145.86      2.92 o 
   3   1   5      596.00      613.21      6.39 o 
   4   1   5      178.61      192.10      3.16 o 
   5   1   5       93.20       87.87      2.18 o 
   6   1   5       61.55       68.78      2.63 o 
   7   1   5       27.80       30.28      3.54 o 
   8   1   5       95.35       99.14      5.56 o 
   9   1   5      366.16      349.13     25.39 o 
  10   1   5       44.73       40.53      4.84 o 
  11   1   5       11.97        9.12      3.11 o 
 -14   2   5       18.06       25.59      3.18 o 
 -13   2   5        0.67        3.47      1.71 o 
 -12   2   5      270.15      262.06      8.43 o 
 -11   2   5       81.57       81.94      3.47 o 
 -10   2   5        5.07        3.83      1.09 o 
  -9   2   5        2.69        2.81      1.26 o 
  -8   2   5      451.20      429.44      7.82 o 
  -7   2   5      165.72      158.03      3.11 o 
  -6   2   5      399.49      396.76      5.07 o 
  -5   2   5        1.97        1.89      0.69 o 
  -4   2   5      250.25      290.65      3.32 o 
  -3   2   5        8.08        6.21      0.81 o 
  -2   2   5       20.58       18.47      1.42 o 
  -1   2   5       47.68       52.25      1.62 o 
   0   2   5     1078.57     1212.48     11.23 o 
   1   2   5       23.81       21.54      1.27 o 
   2   2   5      201.14      205.14      3.51 o 
   3   2   5      103.80      104.36      2.32 o 
   4   2   5        9.46        9.23      1.00 o 
   5   2   5       79.19       77.12      2.32 o 
   6   2   5        5.06        2.79      1.24 o 
   7   2   5        1.24        2.07      2.16 o 
   8   2   5      153.01      149.13      6.61 o 
   9   2   5      103.87      119.22      9.93 o 
  10   2   5        0.42       -1.18      2.18 o 
  11   2   5       52.41       47.26      3.80 o 
 -14   3   5       46.77       53.28      4.11 o 
 -13   3   5       75.02       58.06      3.95 o 
 -12   3   5      325.26      338.23      8.42 o 
 -11   3   5        5.72        4.64      1.72 o 
 -10   3   5       38.07       42.73      2.15 o 
  -9   3   5       31.22       29.14      1.66 o 
  -8   3   5       39.59       49.47      2.31 o 
  -7   3   5       16.57       16.42      2.28 o 
  -6   3   5       52.23       47.57      3.29 o 
  -5   3   5      676.10      682.67      7.54 o 
  -4   3   5        4.98        5.52      0.62 o 
  -3   3   5      492.23      504.26      5.90 o 
  -2   3   5       12.98       15.69      1.37 o 
  -1   3   5      151.06      153.71      2.84 o 
   0   3   5       24.11       21.33      0.97 o 
   1   3   5        2.85        3.20      0.77 o 
   2   3   5      235.38      241.38      3.75 o 
   3   3   5      108.42      115.83      2.46 o 
   4   3   5       61.68       59.81      2.03 o 
   5   3   5      765.11      775.21      8.80 o 
   6   3   5       17.06       19.14      1.60 o 
   7   3   5      301.41      305.98      7.16 o 
   8   3   5      342.00      320.08      7.64 o 
   9   3   5      452.81      433.64      9.38 o 
  10   3   5       92.68       94.18      6.79 o 
  11   3   5        2.39        1.83      2.08 o 
 -14   4   5       55.80       65.53      4.40 o 
 -13   4   5       36.85       36.08      3.44 o 
 -12   4   5       12.82       12.41      2.07 o 
 -11   4   5       24.32       24.09      2.30 o 
 -10   4   5        4.83        5.59      1.28 o 
  -9   4   5      252.14      245.85      4.11 o 
  -8   4   5        2.70        2.99      1.27 o 
  -7   4   5       33.26       40.11      2.12 o 
  -6   4   5      286.31      292.27      4.61 o 
  -5   4   5      237.68      249.66      4.09 o 
  -4   4   5        3.74        9.52      0.81 o 
  -3   4   5        1.14       -0.25      0.80 o 
  -2   4   5       13.62       16.86      1.19 o 
  -1   4   5      537.18      586.52      5.67 o 
   0   4   5      246.21      276.04      3.26 o 
   1   4   5        0.03        0.89      0.71 o 
   2   4   5      550.17      572.99      6.63 o 
   3   4   5        1.70        2.82      0.92 o 
   4   4   5        0.06        0.70      0.84 o 
   5   4   5      567.33      579.90      7.38 o 
   6   4   5      905.86      900.21     10.13 o 
   7   4   5      266.13      282.20      5.75 o 
   8   4   5      183.04      169.97      5.62 o 
   9   4   5      171.63      154.45      9.23 o 
  10   4   5        8.25        9.66      2.43 o 
  11   4   5       22.28       26.72      3.27 o 
 -13   5   5       38.46       39.17      3.59 o 
 -12   5   5       29.76       28.68      2.62 o 
 -11   5   5       66.25       68.95      3.38 o 
 -10   5   5      346.11      309.53      7.40 o 
  -9   5   5        4.74        8.26      1.40 o 
  -8   5   5      365.45      338.85      5.24 o 
  -7   5   5     1446.57     1321.07     13.20 o 
  -6   5   5     1109.45     1100.30     15.35 o 
  -5   5   5      167.93      190.15      3.66 o 
  -4   5   5       58.95       47.51      1.52 o 
  -3   5   5       47.39       60.77      1.62 o 
  -2   5   5       41.54       41.87      1.33 o 
  -1   5   5      188.59      196.57      2.72 o 
   0   5   5       24.59       26.11      1.13 o 
   1   5   5      305.42      295.77      4.10 o 
   2   5   5      954.63      970.68     10.47 o 
   3   5   5        0.00       -0.54      0.79 o 
   4   5   5       65.47       66.49      2.12 o 
   5   5   5       28.26       29.49      1.85 o 
   6   5   5      137.66      133.65      3.48 o 
   7   5   5      340.46      336.66     10.28 o 
   8   5   5        4.11        2.00      2.42 o 
   9   5   5      286.89      264.53      9.73 o 
  10   5   5       16.50       18.14      2.87 o 
  11   5   5       40.78       40.55      3.68 o 
 -13   6   5        3.28        2.27      2.16 o 
 -12   6   5       21.80       18.92      2.49 o 
 -11   6   5        5.86        8.37      2.22 o 
 -10   6   5        0.34       -0.39      1.61 o 
  -9   6   5        3.75        1.40      1.31 o 
  -8   6   5       84.21       93.99      3.34 o 
  -7   6   5      100.59       74.71      2.58 o 
  -6   6   5       76.53       68.69      2.98 o 
  -5   6   5      144.19      149.95      3.74 o 
  -4   6   5       63.52       59.45      2.42 o 
  -3   6   5        1.37        1.91      0.93 o 
  -2   6   5      152.43      165.25      2.31 o 
  -1   6   5       20.50       23.35      1.00 o 
   0   6   5       53.75       50.55      1.57 o 
   1   6   5       27.94       37.38      1.47 o 
   2   6   5       45.17       43.81      2.09 o 
   3   6   5      797.54      812.84     10.43 o 
   4   6   5      617.41      608.82      7.69 o 
   5   6   5       34.25       39.67      2.10 o 
   6   6   5       17.73       15.41      1.86 o 
   7   6   5        8.92        7.78      1.74 o 
   8   6   5       27.57       25.84      2.79 o 
   9   6   5       10.00       10.75      2.46 o 
  10   6   5        2.15       -0.74      2.37 o 
 -12   7   5       23.13       19.53      2.94 o 
 -11   7   5       57.02       58.52      4.64 o 
 -10   7   5        0.60        1.43      1.73 o 
  -9   7   5       12.88       16.72      1.76 o 
  -8   7   5      200.62      174.43      4.01 o 
  -7   7   5       12.59        4.42      1.38 o 
  -6   7   5      303.83      279.29      5.45 o 
  -5   7   5      116.92      110.65      3.38 o 
  -4   7   5      372.35      331.28      6.31 o 
  -3   7   5        4.06        3.18      0.99 o 
  -2   7   5      355.80      358.46      5.24 o 
  -1   7   5      328.49      309.65      3.75 o 
   0   7   5     1428.89     1412.45     10.51 o 
   1   7   5      139.81      130.69      2.60 o 
   2   7   5      122.28      124.15      2.81 o 
   3   7   5        5.32        4.47      1.04 o 
   4   7   5      257.40      259.48      4.74 o 
   5   7   5      313.73      313.53      6.05 o 
   6   7   5      139.44      136.73      4.10 o 
   7   7   5      183.89      173.46      4.75 o 
   8   7   5       68.42       74.24      3.46 o 
   9   7   5        0.06        1.13      2.35 o 
  10   7   5       40.54       42.42      4.65 o 
 -12   8   5       65.49       63.80      4.39 o 
 -11   8   5       33.42       24.17      4.90 o 
 -10   8   5       87.56       95.66      5.57 o 
  -9   8   5        0.36        1.71      2.03 o 
  -8   8   5        6.45        6.80      2.57 o 
  -7   8   5      385.66      322.48      6.18 o 
  -6   8   5      184.50      201.32      5.17 o 
  -5   8   5      173.45      145.17      3.99 o 
  -4   8   5       24.56       15.13      1.68 o 
  -3   8   5       13.18       10.05      1.57 o 
  -2   8   5      374.06      350.14      6.23 o 
  -1   8   5      704.60      637.39      9.65 o 
   0   8   5     1242.50     1188.92      9.99 o 
   1   8   5       68.52       72.13      2.10 o 
   2   8   5      113.54      111.27      2.76 o 
   3   8   5        3.56        1.97      1.41 o 
   4   8   5       13.60       13.82      1.62 o 
   5   8   5       91.07       86.81      3.38 o 
   6   8   5       17.45       17.70      2.06 o 
   7   8   5       26.63       28.58      4.64 o 
   8   8   5       97.58       94.91      5.21 o 
   9   8   5       10.84       10.21      3.14 o 
 -11   9   5        0.45       -1.52      2.29 o 
 -10   9   5        0.59        1.15      3.99 o 
  -9   9   5        1.41        0.85      2.05 o 
  -8   9   5       17.31       15.36      1.78 o 
  -7   9   5       58.19       52.38      3.27 o 
  -6   9   5        0.78        0.38      1.25 o 
  -5   9   5      693.49      595.73      9.02 o 
  -4   9   5       24.30       18.91      1.94 o 
  -3   9   5     1177.32     1180.40     14.21 o 
  -2   9   5      766.01      694.99      9.88 o 
  -1   9   5      386.06      357.14      6.60 o 
   0   9   5      181.21      177.89      4.62 o 
   1   9   5       11.10       10.19      1.72 o 
   2   9   5       18.88       16.20      1.53 o 
   3   9   5      140.68      134.62      4.45 o 
   4   9   5      113.42      123.33      3.84 o 
   5   9   5        6.98        4.52      1.80 o 
   6   9   5        5.09        7.48      2.04 o 
   7   9   5       58.79       58.73      3.83 o 
   8   9   5        4.40        2.57      2.02 o 
   9   9   5        0.62        0.60      2.47 o 
 -11  10   5       28.38       30.13      4.16 o 
 -10  10   5        4.24        5.01      2.63 o 
  -9  10   5       20.44       27.31      3.01 o 
  -8  10   5        0.20       -1.15      1.39 o 
  -7  10   5       61.21       74.06      3.01 o 
  -6  10   5       87.12       75.06      4.05 o 
  -5  10   5       82.42       81.63      3.39 o 
  -4  10   5       96.59      108.55      4.63 o 
  -3  10   5      288.12      308.42      7.69 o 
  -2  10   5      143.30      122.82      3.98 o 
  -1  10   5       80.06       76.87      3.30 o 
   0  10   5      151.88      153.48      4.48 o 
   1  10   5       73.56       71.56      3.28 o 
   2  10   5       72.29       66.24      3.19 o 
   3  10   5        2.07        5.12      1.78 o 
   4  10   5       18.14       12.95      2.25 o 
   5  10   5        0.65        0.45      1.66 o 
   6  10   5      138.09      136.01      5.23 o 
   7  10   5       14.39       14.56      2.62 o 
   8  10   5       25.82       27.51      3.20 o 
 -10  11   5        1.24        4.20      2.74 o 
  -9  11   5       12.84        3.83      2.15 o 
  -8  11   5      122.73      128.48      6.37 o 
  -7  11   5       70.82       68.00      3.02 o 
  -6  11   5      377.42      382.89      6.65 o 
  -5  11   5        0.01        0.35      1.41 o 
  -4  11   5       44.04       44.04      2.81 o 
  -3  11   5       69.12       63.87      3.83 o 
  -2  11   5      183.05      174.89      4.97 o 
  -1  11   5       12.71       12.71      2.29 o 
   0  11   5      241.18      239.93      5.85 o 
   1  11   5        8.41       11.18      5.87 o 
   2  11   5       26.40       19.58      2.63 o 
   3  11   5        6.71        2.20      2.17 o 
   4  11   5        8.44        4.51      2.55 o 
   5  11   5       27.01       29.17      3.09 o 
   6  11   5       13.10       12.93      3.11 o 
   7  11   5        6.46        4.43      2.79 o 
  -9  12   5      290.52      342.57      9.08 o 
  -8  12   5       72.95       91.17      5.71 o 
  -7  12   5      523.12      598.97      9.24 o 
  -6  12   5      166.77      167.78      6.70 o 
  -5  12   5      132.52      119.10      4.36 o 
  -4  12   5        3.49        1.89      1.56 o 
  -3  12   5        1.04        2.43      1.59 o 
  -2  12   5        3.26        1.92      1.67 o 
  -1  12   5       46.48       46.64      3.50 o 
   0  12   5       22.05       16.29      2.55 o 
   1  12   5       28.87       35.60      3.47 o 
   2  12   5      144.86      143.74      5.64 o 
   3  12   5       26.91       28.31      6.52 o 
   4  12   5       39.97       44.18      4.53 o 
   5  12   5        0.33       -1.27      2.29 o 
   6  12   5        0.30        0.08      2.50 o 
  -7  13   5      128.94      164.42      6.90 o 
  -6  13   5        0.13        1.10      2.32 o 
  -5  13   5       83.10       88.55      4.74 o 
  -4  13   5      115.19      124.59      5.30 o 
  -3  13   5        3.90        7.38      2.23 o 
  -2  13   5       27.32       28.63      3.11 o 
  -1  13   5        4.23        2.65      2.19 o 
   0  13   5       17.86       24.80      3.11 o 
   1  13   5       17.65       21.92      3.62 o 
   2  13   5      180.85      205.79      9.85 o 
   3  13   5       28.86       30.60      4.16 o 
   4  13   5       30.34       24.05      9.15 o 
  -5  14   5       13.22       18.77      3.27 o 
  -4  14   5       76.74       88.41      4.91 o 
  -3  14   5       30.60       47.90      3.90 o 
  -2  14   5       25.22       31.43      3.97 o 
  -1  14   5       14.21       15.51      3.03 o 
   0  14   5       18.86       17.68      2.95 o 
   1  14   5       31.88       34.44      3.67 o 
   2  14   5       37.19       36.16      4.31 o 
 -14   0   6      106.11      130.66      9.52 o 
 -13   0   6       17.84       17.84      4.70 o 
 -12   0   6       43.51       35.08      5.38 o 
 -11   0   6       25.28       22.06      3.09 o 
 -10   0   6      295.07      283.58      8.28 o 
  -9   0   6      298.28      334.89     12.52 o 
  -8   0   6     2399.11     2241.20     46.22 o 
  -7   0   6      303.91      277.06     12.29 o 
  -6   0   6     1513.00     1453.71     20.61 o 
  -5   0   6        6.18        6.46      1.52 o 
  -4   0   6      384.94      376.75      9.46 o 
  -3   0   6       60.08       61.03      3.52 o 
  -2   0   6      104.94      110.02      4.68 o 
  -1   0   6      970.23     1096.98     13.19 o 
   0   0   6       28.03       23.29      2.37 o 
   1   0   6        7.00       11.18      1.87 o 
   2   0   6      307.72      323.04      6.86 o 
   3   0   6        0.01       -0.70      1.15 o 
   4   0   6       56.56       53.49      5.33 o 
   5   0   6      148.46      152.25      4.36 o 
   6   0   6        0.29        5.28      3.26 o 
   7   0   6      204.32      198.02     10.85 o 
   8   0   6       85.03       93.03      8.09 o 
   9   0   6      141.99      162.14     10.50 o 
  10   0   6      592.14      555.39     20.77 o 
 -14   1   6       41.78       62.79      5.25 o 
 -13   1   6      107.34      124.28      6.38 o 
 -12   1   6       16.47       22.97      2.71 o 
 -11   1   6        0.76        0.15      1.33 o 
 -10   1   6      374.92      346.57      5.74 o 
  -9   1   6      343.93      317.30      6.68 o 
  -8   1   6       11.91        5.10      1.50 o 
  -7   1   6      461.88      420.95      6.56 o 
  -6   1   6     2576.74     2452.92     24.11 o 
  -5   1   6       96.30       96.37      2.71 o 
  -4   1   6       13.05       13.21      1.49 o 
  -3   1   6       37.55       44.30      1.57 o 
  -2   1   6      135.96      147.13      2.82 o 
  -1   1   6      175.91      173.70      3.47 o 
   0   1   6       54.54       50.70      3.11 o 
   1   1   6        1.33        2.76      1.08 o 
   2   1   6        2.36        3.86      1.19 o 
   3   1   6      125.61      119.64      3.12 o 
   4   1   6       46.38       54.41      1.96 o 
   5   1   6        0.29        1.38      1.03 o 
   6   1   6       17.87       20.09      3.99 o 
   7   1   6       66.15       72.60      5.03 o 
   8   1   6       38.77       46.77      4.53 o 
   9   1   6       19.21       22.20      4.48 o 
  10   1   6       22.55       25.64      4.03 o 
 -13   2   6       87.48       87.17      5.52 o 
 -12   2   6       67.90       73.72      3.98 o 
 -11   2   6       49.43       50.98      2.49 o 
 -10   2   6       51.91       55.85      2.48 o 
  -9   2   6        2.15        2.73      1.51 o 
  -8   2   6      610.76      582.44      8.35 o 
  -7   2   6        1.20        0.05      1.05 o 
  -6   2   6      213.00      204.53      4.27 o 
  -5   2   6      407.98      391.67      6.02 o 
  -4   2   6       68.24       69.16      2.21 o 
  -3   2   6     1499.34     1494.26     21.92 o 
  -2   2   6        5.64        7.15      0.89 o 
  -1   2   6        5.97        4.53      0.89 o 
   0   2   6      152.16      158.12      3.12 o 
   1   2   6      101.17      104.83      2.26 o 
   2   2   6       28.94       31.29      1.69 o 
   3   2   6       37.81       45.44      1.81 o 
   4   2   6      277.23      289.55      4.32 o 
   5   2   6       54.17       60.37      3.12 o 
   6   2   6      106.38      110.38      4.29 o 
   7   2   6      163.47      161.68      6.95 o 
   8   2   6       13.89        7.71      4.58 o 
   9   2   6        1.05        4.43      2.61 o 
  10   2   6       31.20       32.82      3.42 o 
 -13   3   6      272.96      310.34     14.62 o 
 -12   3   6       34.24       31.59      3.02 o 
 -11   3   6      237.81      234.30      5.47 o 
 -10   3   6        6.51        8.52      1.55 o 
  -9   3   6        0.92        1.73      1.29 o 
  -8   3   6        0.89       -1.34      1.08 o 
  -7   3   6      293.30      298.77      5.54 o 
  -6   3   6      459.50      461.07      7.01 o 
  -5   3   6       38.67       30.98      1.83 o 
  -4   3   6     1004.45      962.78      9.81 o 
  -3   3   6      207.67      194.35      3.41 o 
  -2   3   6       71.44       59.92      3.38 o 
  -1   3   6      198.56      195.40      3.41 o 
   0   3   6       52.28       51.30      2.14 o 
   1   3   6        2.22        4.16      0.90 o 
   2   3   6      420.28      461.64      5.93 o 
   3   3   6      259.35      259.15      4.00 o 
   4   3   6       36.06       36.67      1.92 o 
   5   3   6      214.14      221.46      4.33 o 
   6   3   6      243.72      236.65      4.62 o 
   7   3   6       12.43        7.55      2.22 o 
   8   3   6      351.01      364.71      9.47 o 
   9   3   6      140.77      146.95      5.91 o 
  10   3   6       52.98       55.45      4.09 o 
 -13   4   6       48.93       59.43      4.96 o 
 -12   4   6        8.31        7.56      2.26 o 
 -11   4   6      367.33      377.18      8.54 o 
 -10   4   6      306.88      308.37      5.60 o 
  -9   4   6        1.26        0.45      1.39 o 
  -8   4   6      232.58      213.91      5.59 o 
  -7   4   6      201.48      170.91      4.21 o 
  -6   4   6      145.20      128.21      3.10 o 
  -5   4   6      354.41      306.07      4.78 o 
  -4   4   6       13.88       15.38      1.33 o 
  -3   4   6      278.80      242.85      4.05 o 
  -2   4   6       51.65       47.31      1.89 o 
  -1   4   6      261.41      283.75      4.40 o 
   0   4   6      485.22      485.75      6.36 o 
   1   4   6      132.55      130.53      3.59 o 
   2   4   6       19.54       17.85      1.36 o 
   3   4   6      159.31      160.04      3.37 o 
   4   4   6      229.63      235.02      7.68 o 
   5   4   6        4.39        5.87      1.33 o 
   6   4   6       38.52       41.15      3.46 o 
   7   4   6      308.08      318.81      7.92 o 
   8   4   6        8.09        7.69      2.25 o 
   9   4   6      249.23      256.56      7.48 o 
  10   4   6       25.28       24.32      3.19 o 
 -13   5   6      201.85      195.14      6.75 o 
 -12   5   6       19.72       20.52      2.80 o 
 -11   5   6       21.15       22.00      3.36 o 
 -10   5   6       15.57       20.17      1.91 o 
  -9   5   6       14.80       14.98      2.49 o 
  -8   5   6        9.44       11.99      1.68 o 
  -7   5   6       93.05       69.64      2.55 o 
  -6   5   6       17.73       17.10      1.53 o 
  -5   5   6       83.92       74.73      2.79 o 
  -4   5   6       30.40       33.05      2.55 o 
  -3   5   6        9.99       12.16      1.27 o 
  -2   5   6       22.28       27.26      1.62 o 
  -1   5   6       22.62       23.66      1.41 o 
   0   5   6      180.10      182.98      3.35 o 
   1   5   6      544.10      535.86      6.98 o 
   2   5   6        0.43        0.46      1.26 o 
   3   5   6      150.75      149.90      3.97 o 
   4   5   6      489.71      504.02      6.98 o 
   5   5   6      342.19      356.82      5.84 o 
   6   5   6      258.75      258.16      7.25 o 
   7   5   6        7.93       10.56      2.18 o 
   8   5   6      240.83      216.21      6.57 o 
   9   5   6       39.07       32.76      5.10 o 
  10   5   6       17.94       14.90      2.86 o 
 -12   6   6       24.50       28.56      3.15 o 
 -11   6   6        3.48        1.66      1.84 o 
 -10   6   6       69.23       71.69      4.03 o 
  -9   6   6       82.04       75.44      3.25 o 
  -8   6   6      419.73      372.37      6.83 o 
  -7   6   6       90.16       73.75      3.42 o 
  -6   6   6      372.71      347.31      6.16 o 
  -5   6   6      601.36      581.75      8.33 o 
  -4   6   6      191.75      188.62      6.47 o 
  -3   6   6       54.59       55.67      2.45 o 
  -2   6   6      364.40      347.96      5.02 o 
  -1   6   6       37.96       35.47      1.71 o 
   0   6   6        9.21        4.80      1.06 o 
   1   6   6      964.17      942.13     10.44 o 
   2   6   6      651.27      642.29     14.39 o 
   3   6   6      381.00      366.32      6.49 o 
   4   6   6      359.93      362.91      7.05 o 
   5   6   6      239.59      240.81      5.58 o 
   6   6   6       25.85       25.20      1.99 o 
   7   6   6      282.44      271.42      6.13 o 
   8   6   6      819.05      820.57     23.52 o 
   9   6   6        0.00       -0.96      2.01 o 
 -12   7   6       22.24       34.10      3.49 o 
 -11   7   6        2.03        5.33      2.09 o 
 -10   7   6      115.00      110.00      6.36 o 
  -9   7   6       17.71       15.02      1.98 o 
  -8   7   6       42.46       34.71      2.17 o 
  -7   7   6        6.19        8.06      1.96 o 
  -6   7   6       44.83       61.18      3.60 o 
  -5   7   6        2.85       -0.18      1.52 o 
  -4   7   6      405.30      414.52      6.27 o 
  -3   7   6       56.76       57.54      2.60 o 
  -2   7   6       82.18       76.97      2.39 o 
  -1   7   6       20.08       13.90      1.36 o 
   0   7   6        1.43        2.99      1.05 o 
   1   7   6      771.60      734.06      8.98 o 
   2   7   6      591.06      571.69      7.72 o 
   3   7   6      160.39      178.03      4.57 o 
   4   7   6       60.30       62.68      3.11 o 
   5   7   6        2.04        1.36      1.52 o 
   6   7   6       15.77       15.00      2.52 o 
   7   7   6      236.42      244.04      9.16 o 
   8   7   6        5.17        4.45      3.13 o 
   9   7   6       32.16       28.14      5.99 o 
 -11   8   6       44.39       52.64      4.94 o 
 -10   8   6       18.57       13.03      2.54 o 
  -9   8   6       25.95       28.14      2.21 o 
  -8   8   6       23.50       25.47      2.06 o 
  -7   8   6       32.37       35.40      2.21 o 
  -6   8   6        1.15        0.14      1.13 o 
  -5   8   6      287.99      232.14      4.75 o 
  -4   8   6       11.09       12.75      1.57 o 
  -3   8   6      817.92      742.16      9.26 o 
  -2   8   6      114.51      101.37      3.14 o 
  -1   8   6      369.49      363.61      6.63 o 
   0   8   6       55.05       49.55      3.46 o 
   1   8   6      300.72      286.92      4.75 o 
   2   8   6      312.56      318.96      5.92 o 
   3   8   6       58.32       58.78      3.00 o 
   4   8   6       99.91      106.08      3.90 o 
   5   8   6      105.00      106.33      4.63 o 
   6   8   6        6.54        6.23      2.08 o 
   7   8   6      150.97      154.96      9.54 o 
   8   8   6        0.94        1.66      3.72 o 
 -11   9   6       20.53       28.96      4.33 o 
 -10   9   6        0.09        2.96      2.04 o 
  -9   9   6       29.86       24.60      2.93 o 
  -8   9   6       92.86       97.70      3.48 o 
  -7   9   6        5.31        3.88      1.60 o 
  -6   9   6        4.29        3.55      1.52 o 
  -5   9   6      252.65      211.97      5.22 o 
  -4   9   6        1.09       -0.66      1.25 o 
  -3   9   6        0.46        0.80      1.31 o 
  -2   9   6      208.33      239.05      5.96 o 
  -1   9   6      139.37      146.26      4.66 o 
   0   9   6      216.77      199.98      5.83 o 
   1   9   6       43.84       40.35      2.07 o 
   2   9   6       34.46       33.02      2.19 o 
   3   9   6       28.75       29.73      2.47 o 
   4   9   6      194.09      195.18      4.70 o 
   5   9   6        7.31        7.15      2.62 o 
   6   9   6        3.74        2.65      2.88 o 
   7   9   6       16.03        8.95      3.10 o 
 -10  10   6        0.11        1.89      2.19 o 
  -9  10   6      229.19      268.94      6.68 o 
  -8  10   6       12.89       13.26      1.90 o 
  -7  10   6       18.63       20.30      2.28 o 
  -6  10   6       57.30       58.45      3.13 o 
  -5  10   6      263.44      260.23      5.97 o 
  -4  10   6       12.63       11.70      1.97 o 
  -3  10   6      423.87      364.03     10.33 o 
  -2  10   6      250.83      230.88      5.57 o 
  -1  10   6      134.60      137.33      3.96 o 
   0  10   6       19.42       15.76      1.87 o 
   1  10   6       93.32       86.69      3.21 o 
   2  10   6        3.95        4.25      1.59 o 
   3  10   6      118.89      134.77      5.28 o 
   4  10   6       20.11       22.13      4.38 o 
   5  10   6       19.51       24.63      5.68 o 
   6  10   6        6.32        2.81      2.55 o 
   7  10   6       48.38       52.19      4.84 o 
  -9  11   6        0.05       -0.14      1.94 o 
  -8  11   6        6.16        7.06      1.99 o 
  -7  11   6       17.79       19.47      2.33 o 
  -6  11   6      304.92      326.81      9.00 o 
  -5  11   6      296.89      320.85      6.97 o 
  -4  11   6      241.47      235.56      6.04 o 
  -3  11   6      171.98      167.69      5.00 o 
  -2  11   6       41.96       39.86      2.81 o 
  -1  11   6        2.93        1.04      1.55 o 
   0  11   6        2.89        3.91      1.52 o 
   1  11   6       96.08       90.77      3.48 o 
   2  11   6       42.30       44.75      4.24 o 
   3  11   6        4.96        1.32      2.15 o 
   4  11   6        0.29        0.79      2.31 o 
   5  11   6        1.07        0.54      2.29 o 
   6  11   6       27.69       30.72      4.32 o 
  -8  12   6      190.13      217.04      7.09 o 
  -7  12   6        2.11       -0.33      1.42 o 
  -6  12   6        0.00       -0.61      1.62 o 
  -5  12   6       34.00       31.66      2.90 o 
  -4  12   6      107.91      113.12      4.39 o 
  -3  12   6       21.15       19.21      2.92 o 
  -2  12   6       32.07       35.45      2.91 o 
  -1  12   6      146.32      148.26      4.96 o 
   0  12   6       14.60       15.60      2.33 o 
   1  12   6      107.90      109.56      4.52 o 
   2  12   6      122.94      126.56     16.61 o 
   3  12   6      136.35      154.62      7.42 o 
   4  12   6       41.69       58.78      5.25 o 
  -6  13   6        4.43        2.01      1.67 o 
  -5  13   6       39.70       46.26      3.46 o 
  -4  13   6        0.14       -2.30      1.61 o 
  -3  13   6        0.00        0.97      1.67 o 
  -2  13   6       46.01       43.08      3.71 o 
  -1  13   6       75.35       81.40      6.30 o 
   0  13   6       21.04       22.50      3.12 o 
   1  13   6        3.15        1.97      2.06 o 
   2  13   6        0.10        0.86      2.46 o 
   3  13   6       11.25        9.30      5.21 o 
  -2  14   6       21.66       19.58      3.23 o 
  -1  14   6      100.21      128.08      9.95 o 
 -13   1   7        3.87        1.16      2.31 o 
 -12   1   7        9.66        6.33      2.40 o 
 -11   1   7      180.01      205.28      5.37 o 
 -10   1   7       96.83       76.92      4.89 o 
  -9   1   7      164.85      157.11      6.48 o 
  -8   1   7      455.94      411.09     10.45 o 
  -7   1   7      662.62      673.71     12.32 o 
  -6   1   7      537.37      499.29     16.70 o 
  -5   1   7      590.70      536.56      9.65 o 
  -4   1   7      165.62      149.16      4.13 o 
  -3   1   7      168.10      159.76      4.73 o 
  -2   1   7        7.00        7.92      1.81 o 
  -1   1   7       54.61       48.86      2.43 o 
   0   1   7      123.78      132.48      3.69 o 
   1   1   7      266.14      273.19      5.41 o 
   2   1   7       57.24       68.46      2.70 o 
   3   1   7        1.03        1.46      1.31 o 
   4   1   7       40.74       46.19      2.01 o 
   5   1   7       21.84       21.52      2.40 o 
   6   1   7       33.78       36.00      4.07 o 
   7   1   7        4.69        7.31      4.00 o 
   8   1   7       58.02       53.62      5.08 o 
   9   1   7        8.55        7.22      3.04 o 
 -13   2   7       66.53       76.05      7.97 o 
 -12   2   7       55.83       58.48      3.83 o 
 -11   2   7      485.36      538.09      9.07 o 
 -10   2   7       82.15       87.65      5.16 o 
  -9   2   7      385.14      353.21      9.86 o 
  -8   2   7      105.11       93.09      4.10 o 
  -7   2   7      162.27      142.48     10.03 o 
  -6   2   7       68.23       55.51      3.24 o 
  -5   2   7      361.82      329.21      7.28 o 
  -4   2   7     2943.11     2856.88     32.74 o 
  -3   2   7        8.96        7.12      1.71 o 
  -2   2   7       35.02       35.78      5.38 o 
  -1   2   7       65.98       71.60      2.53 o 
   0   2   7       34.98       33.65      1.75 o 
   1   2   7       12.74       15.75      1.57 o 
   2   2   7      157.81      144.88      3.52 o 
   3   2   7        3.73        3.27      1.10 o 
   4   2   7       69.56       73.50      2.76 o 
   5   2   7       87.57       86.79      3.45 o 
   6   2   7        1.73        0.90      2.38 o 
   7   2   7      187.53      187.61      8.00 o 
   8   2   7      157.56      174.02     13.49 o 
   9   2   7        3.69        3.05      3.42 o 
 -13   3   7       49.88       47.69      4.71 o 
 -12   3   7       40.12       50.82      4.73 o 
 -11   3   7       78.22       77.44      3.56 o 
 -10   3   7       24.83       20.62      3.13 o 
  -9   3   7       43.21       48.19      3.25 o 
  -8   3   7      237.20      217.27      9.75 o 
  -7   3   7       45.39       55.83      3.62 o 
  -6   3   7      332.43      281.41      6.80 o 
  -5   3   7      931.91      849.98     13.15 o 
  -4   3   7      272.34      249.73      6.28 o 
  -3   3   7       10.00        5.41      1.22 o 
  -2   3   7      351.07      319.15      4.72 o 
  -1   3   7     1401.02     1303.90     14.46 o 
   0   3   7        5.82        2.82      1.15 o 
   1   3   7       12.84       11.81      1.69 o 
   2   3   7       14.28       15.31      1.81 o 
   3   3   7      346.99      351.17      5.78 o 
   4   3   7        0.92       -0.48      1.37 o 
   5   3   7       96.77      105.76      3.78 o 
   6   3   7      131.32      139.58      6.88 o 
   7   3   7      112.23       99.30     12.35 o 
   8   3   7       34.63       36.40      4.42 o 
   9   3   7       16.19       11.42      3.44 o 
 -12   4   7       41.15       29.01      4.08 o 
 -11   4   7        0.25       -0.23      1.72 o 
 -10   4   7       13.64       12.68      2.29 o 
  -9   4   7       68.57       66.73      3.75 o 
  -8   4   7        1.72        3.44      1.71 o 
  -7   4   7        0.02       -0.08      1.48 o 
  -6   4   7      212.92      207.87      4.09 o 
  -5   4   7      740.30      685.40      8.98 o 
  -4   4   7       32.77       44.09      2.45 o 
  -3   4   7      114.42      112.51      3.10 o 
  -2   4   7     1024.44     1007.50     11.57 o 
  -1   4   7      305.12      297.42      5.54 o 
   0   4   7       41.29       38.50      1.99 o 
   1   4   7       41.73       42.60      2.08 o 
   2   4   7      272.68      269.94      6.63 o 
   3   4   7       27.56       29.73      2.02 o 
   4   4   7        6.88        7.10      1.73 o 
   5   4   7      406.77      394.20      7.41 o 
   6   4   7       89.37       84.35      5.01 o 
   7   4   7       23.29       19.36      3.58 o 
   8   4   7        2.73       -2.20      2.38 o 
   9   4   7       14.01       10.27      3.92 o 
 -12   5   7      108.16      140.04      7.13 o 
 -11   5   7       20.02       21.88      3.62 o 
 -10   5   7       10.36       11.08      2.92 o 
  -9   5   7      118.86      114.71      5.13 o 
  -8   5   7        0.01        0.71      1.29 o 
  -7   5   7        8.38        6.65      1.56 o 
  -6   5   7      141.79      137.93      3.46 o 
  -5   5   7      485.94      415.85     13.88 o 
  -4   5   7      219.96      213.40      5.02 o 
  -3   5   7      553.30      545.86      7.13 o 
  -2   5   7      146.50      144.44      3.51 o 
  -1   5   7       12.63       13.08      1.31 o 
   0   5   7      278.49      266.11      4.83 o 
   1   5   7        0.49        0.19      1.09 o 
   2   5   7      572.86      588.61      8.93 o 
   3   5   7      361.57      371.83      6.84 o 
   4   5   7        3.80        3.78      1.56 o 
   5   5   7      117.40      119.58      4.23 o 
   6   5   7       22.66       20.07      2.29 o 
   7   5   7      160.84      161.73      7.60 o 
   8   5   7       41.08       41.04      4.76 o 
 -12   6   7       49.90       59.03      5.29 o 
 -11   6   7       20.81       24.88      3.80 o 
 -10   6   7        9.95       16.49      2.56 o 
  -9   6   7        8.07        6.31      1.69 o 
  -8   6   7       50.64       57.93      6.17 o 
  -7   6   7       17.52       14.54      1.68 o 
  -6   6   7      101.06       97.19      3.09 o 
  -5   6   7       11.95       12.91      1.62 o 
  -4   6   7       26.31       28.50      2.11 o 
  -3   6   7      145.75      141.28      3.51 o 
  -2   6   7       18.80       22.76      1.57 o 
  -1   6   7        0.02        0.75      0.99 o 
   0   6   7       46.66       45.57      3.44 o 
   1   6   7       11.73       11.62      1.55 o 
   2   6   7      259.76      260.88      5.01 o 
   3   6   7        5.03        5.89      1.91 o 
   4   6   7      116.45      126.51      4.31 o 
   5   6   7        5.11        4.42      1.82 o 
   6   6   7        0.11       -0.12      1.61 o 
   7   6   7       12.45       18.33      4.87 o 
   8   6   7       54.34       50.94      5.00 o 
 -11   7   7       13.66        8.74      3.11 o 
 -10   7   7       53.19       50.49      3.69 o 
  -9   7   7       18.88       11.11      1.98 o 
  -8   7   7      125.67      113.83      3.54 o 
  -7   7   7       98.30       85.26      4.33 o 
  -6   7   7      155.90      138.11      3.75 o 
  -5   7   7       73.16       70.66      2.80 o 
  -4   7   7       19.95       24.05      1.85 o 
  -3   7   7       25.82       26.31      2.43 o 
  -2   7   7       89.16       81.03      2.74 o 
  -1   7   7      198.37      187.05      3.80 o 
   0   7   7      887.67      888.52      9.54 o 
   1   7   7        0.04       -0.83      1.15 o 
   2   7   7        0.70        0.57      1.20 o 
   3   7   7      196.23      190.52      6.05 o 
   4   7   7      112.02      109.26      4.22 o 
   5   7   7      497.85      509.11      9.01 o 
   6   7   7      163.09      161.51      6.22 o 
   7   7   7        2.31        1.62      2.58 o 
 -11   8   7       46.78       50.77      5.36 o 
 -10   8   7        1.44        2.60      1.99 o 
  -9   8   7       20.32       28.01      2.57 o 
  -8   8   7       68.07       61.44      4.01 o 
  -7   8   7       15.23       14.53      1.81 o 
  -6   8   7        3.73        7.84      1.59 o 
  -5   8   7      132.53      133.84      3.79 o 
  -4   8   7       20.61       29.88      2.24 o 
  -3   8   7       91.50       84.17      3.05 o 
  -2   8   7      144.71      165.18      4.07 o 
  -1   8   7        0.01        0.59      1.10 o 
   0   8   7       62.78       74.71      2.62 o 
   1   8   7      265.76      271.92      5.35 o 
   2   8   7        2.09        1.98      1.34 o 
   3   8   7      237.51      244.82      5.93 o 
   4   8   7       87.44       90.53      3.90 o 
   5   8   7       80.04       85.31      3.87 o 
   6   8   7        0.59       -0.08      1.96 o 
   7   8   7       84.57       82.27      5.69 o 
 -10   9   7       83.10       84.45      4.88 o 
  -9   9   7       92.93       93.60      4.09 o 
  -8   9   7        2.03        1.26      1.41 o 
  -7   9   7      220.38      228.01      5.20 o 
  -6   9   7       27.75       25.63      2.16 o 
  -5   9   7       48.38       42.66      2.49 o 
  -4   9   7        3.47        4.54      1.43 o 
  -3   9   7      253.79      246.88      5.65 o 
  -2   9   7        1.03        1.01      1.31 o 
  -1   9   7      193.08      165.21      4.26 o 
   0   9   7        0.52       -0.83      1.24 o 
   1   9   7        6.74        5.56      1.69 o 
   2   9   7       19.98       21.27      2.50 o 
   3   9   7        7.16        3.70      2.51 o 
   4   9   7       83.68       84.08      3.45 o 
   5   9   7      196.43      198.79      8.83 o 
   6   9   7       15.45       14.63      3.44 o 
  -9  10   7       36.82       45.14      3.24 o 
  -8  10   7        4.36        3.72      1.65 o 
  -7  10   7       40.60       54.20      2.91 o 
  -6  10   7       18.12       17.58      2.27 o 
  -5  10   7        2.92        5.69      1.58 o 
  -4  10   7       81.67       82.41      6.09 o 
  -3  10   7       33.07       27.60      2.24 o 
  -2  10   7      327.85      317.94      6.14 o 
  -1  10   7        0.35       -0.88      1.25 o 
   0  10   7       52.58       55.04      2.82 o 
   1  10   7       99.71       98.41      4.01 o 
   2  10   7        2.38        2.95      2.35 o 
   3  10   7        0.21       -1.04      1.77 o 
   4  10   7        0.17       -1.49      2.40 o 
   5  10   7        4.02        1.13      1.98 o 
  -8  11   7        7.38        7.18      2.02 o 
  -7  11   7       35.63       41.62      2.80 o 
  -6  11   7      113.51      137.35      4.35 o 
  -5  11   7      100.59      103.59      6.41 o 
  -4  11   7        6.21        7.49      2.03 o 
  -3  11   7      102.75      116.82      3.98 o 
  -2  11   7       82.43       89.27      3.57 o 
  -1  11   7      209.08      196.69      5.19 o 
   0  11   7        0.20        0.63      1.45 o 
   1  11   7       20.46       20.86      2.48 o 
   2  11   7       13.57       13.94      2.72 o 
   3  11   7       40.35       33.91      6.09 o 
   4  11   7       33.96       34.28      4.32 o 
  -6  12   7        0.43        0.44      1.61 o 
  -5  12   7        4.42        6.70      1.92 o 
  -4  12   7       33.74       28.92      2.55 o 
  -3  12   7        0.08        0.15      1.47 o 
  -2  12   7       13.59       17.94      2.26 o 
  -1  12   7       66.17       72.66      3.44 o 
   0  12   7       14.19       10.84      2.02 o 
   1  12   7       11.42        6.04      2.35 o 
   2  12   7       32.41       35.33      4.50 o 
  -3  13   7        3.84        6.79      1.93 o 
  -2  13   7       29.54       36.64      2.90 o 
  -1  13   7        7.25       10.26      2.14 o 
 -12   0   8      238.03      247.59      8.98 o 
 -11   0   8        9.82       11.72      4.20 o 
 -10   0   8      171.83      160.70      9.77 o 
  -9   0   8      148.00      165.50      9.79 o 
  -8   0   8       35.00       24.15      4.69 o 
  -7   0   8      177.95      174.42      9.71 o 
  -6   0   8      900.16      821.89     23.18 o 
  -5   0   8      599.79      581.44     13.11 o 
  -4   0   8      183.12      177.96      6.76 o 
  -3   0   8       81.39       71.36      5.41 o 
  -2   0   8      241.87      234.65      9.13 o 
  -1   0   8       64.42       62.91      4.18 o 
   0   0   8       17.94       17.81      2.77 o 
   1   0   8       46.01       45.57      3.61 o 
   2   0   8       99.80       87.39      3.91 o 
   3   0   8      248.25      230.95      6.20 o 
   4   0   8        1.57        0.76      1.66 o 
   5   0   8       52.29       54.78      6.92 o 
   6   0   8       27.00       33.51      6.02 o 
   7   0   8        3.20        0.17      3.82 o 
   8   0   8       41.23       29.04      6.51 o 
 -12   1   8        3.14        3.30      1.77 o 
 -11   1   8        0.75       -1.32      2.08 o 
 -10   1   8      248.54      233.53      9.08 o 
  -9   1   8      262.92      263.09      8.80 o 
  -8   1   8      151.82      166.87     11.60 o 
  -7   1   8      280.78      234.77      8.01 o 
  -6   1   8        6.23        4.64      1.90 o 
  -5   1   8       45.12       40.09      3.01 o 
  -4   1   8      173.21      177.53      5.50 o 
  -3   1   8       70.65       63.61      3.46 o 
  -2   1   8      365.71      349.39      7.82 o 
  -1   1   8       99.33      109.64      3.70 o 
   0   1   8        0.05        0.12      1.26 o 
   1   1   8        0.00        0.24      1.25 o 
   2   1   8       22.72       19.45      1.70 o 
   3   1   8       29.64       26.61      1.86 o 
   4   1   8       73.29       73.18      3.39 o 
   5   1   8        0.11        1.09      2.93 o 
   6   1   8      208.84      214.14     11.78 o 
   7   1   8        1.05        2.90      2.69 o 
   8   1   8        2.42        3.45      2.93 o 
 -12   2   8       26.19       27.21      3.18 o 
 -11   2   8       60.26       75.72      5.28 o 
 -10   2   8       94.63      111.68     15.49 o 
  -9   2   8       41.74       46.83      5.58 o 
  -8   2   8        5.40        6.10      1.94 o 
  -7   2   8      363.88      347.37     11.03 o 
  -6   2   8      102.89       95.81      4.26 o 
  -5   2   8       25.01       23.78      2.55 o 
  -4   2   8      140.72      127.36      4.73 o 
  -3   2   8     1472.35     1434.95     28.24 o 
  -2   2   8        0.19       -1.19      1.50 o 
  -1   2   8       15.01        6.97      1.90 o 
   0   2   8      113.35       96.77      4.07 o 
   1   2   8      247.80      227.51      5.32 o 
   2   2   8       68.50       65.66      3.47 o 
   3   2   8       69.81       67.27      2.86 o 
   4   2   8      251.42      250.52      6.42 o 
   5   2   8       58.12       53.70      4.79 o 
   6   2   8       38.57       29.87      4.10 o 
   7   2   8       39.41       40.56      4.66 o 
   8   2   8       14.05       12.58      3.65 o 
 -12   3   8       47.91       40.65     10.83 o 
 -11   3   8      181.34      204.54      8.23 o 
 -10   3   8        3.36        6.80      2.60 o 
  -9   3   8        0.32        3.29      1.88 o 
  -8   3   8        7.64        6.78      2.58 o 
  -7   3   8       69.05       58.10      3.58 o 
  -6   3   8      123.65      115.12      4.74 o 
  -5   3   8      229.07      215.56      6.27 o 
  -4   3   8      113.46      116.68      4.57 o 
  -3   3   8       33.26       24.79      2.59 o 
  -2   3   8      730.03      699.83     14.57 o 
  -1   3   8      159.66      147.97      5.02 o 
   0   3   8       58.89       69.54      3.17 o 
   1   3   8       58.93       58.50      2.96 o 
   2   3   8      166.17      172.69      4.70 o 
   3   3   8      108.94      109.59      3.50 o 
   4   3   8        9.02       10.19      1.95 o 
   5   3   8       25.48       23.34      2.43 o 
   6   3   8        1.52        0.14      4.87 o 
   7   3   8      112.82      118.97      7.03 o 
   8   3   8        3.11        6.07      3.12 o 
 -12   4   8        6.84        8.81      5.72 o 
 -11   4   8       79.20       95.98     10.31 o 
 -10   4   8        7.76        7.72      2.26 o 
  -9   4   8        0.01       -1.24      1.73 o 
  -8   4   8        3.53        0.01      1.69 o 
  -7   4   8        4.87        3.92      1.86 o 
  -6   4   8      163.29      144.64      6.44 o 
  -5   4   8      113.58      125.36      4.85 o 
  -4   4   8       53.59       52.93      3.39 o 
  -3   4   8     1131.88     1025.93     15.58 o 
  -2   4   8      158.53      153.79      5.24 o 
  -1   4   8      105.29      107.56      4.39 o 
   0   4   8      395.80      374.68      7.07 o 
   1   4   8      151.64      146.71      4.35 o 
   2   4   8       79.24       78.08      3.34 o 
   3   4   8        1.96        1.14      1.57 o 
   4   4   8        0.28        0.12      1.54 o 
   5   4   8       40.65       38.54      2.88 o 
   6   4   8        1.24        2.39      2.60 o 
   7   4   8        0.12        0.88      2.66 o 
 -11   5   8       27.37       26.37      3.92 o 
 -10   5   8       24.37       23.87      3.23 o 
  -9   5   8        7.62        5.29      2.13 o 
  -8   5   8       54.84       66.80      5.06 o 
  -7   5   8       10.29        7.54      2.09 o 
  -6   5   8       91.70       87.91      4.33 o 
  -5   5   8        8.82        5.95      2.34 o 
  -4   5   8       40.29       33.48      2.96 o 
  -3   5   8      383.94      350.06      8.10 o 
  -2   5   8      114.79      103.06      4.46 o 
  -1   5   8      311.00      315.69      6.52 o 
   0   5   8      407.29      415.09      8.98 o 
   1   5   8       97.16      102.86      5.06 o 
   2   5   8      178.06      172.78      4.20 o 
   3   5   8        2.58        5.97      1.80 o 
   4   5   8      333.49      332.28      7.13 o 
   5   5   8       66.94       62.78      3.48 o 
   6   5   8       67.67       70.77      6.23 o 
   7   5   8        4.76        5.14      3.00 o 
 -11   6   8        0.53       -2.36      2.57 o 
 -10   6   8        2.36        0.74      1.93 o 
  -9   6   8       48.94       49.41      3.69 o 
  -8   6   8      258.09      269.19     10.81 o 
  -7   6   8        7.13        6.29      2.10 o 
  -6   6   8      123.81      107.88      4.76 o 
  -5   6   8       46.54       39.63      3.27 o 
  -4   6   8       82.27       78.17      5.03 o 
  -3   6   8        0.00        2.03      1.79 o 
  -2   6   8        4.98        3.35      1.53 o 
  -1   6   8       80.49       79.59      4.47 o 
   0   6   8      423.80      417.56      6.68 o 
   1   6   8       75.39       76.96      2.97 o 
   2   6   8      569.92      571.57      8.22 o 
   3   6   8       55.18       60.47      3.32 o 
   4   6   8       48.13       42.43      3.04 o 
   5   6   8       56.97       59.37      3.61 o 
   6   6   8       18.35       15.55      3.69 o 
 -10   7   8       57.29       53.83      3.98 o 
  -9   7   8        1.80        1.36      1.96 o 
  -8   7   8        2.34        2.80      1.99 o 
  -7   7   8       18.34       21.97      2.81 o 
  -6   7   8       54.32       48.90      3.59 o 
  -5   7   8       55.07       52.86      3.67 o 
  -4   7   8        0.91        0.70      1.71 o 
  -3   7   8      323.28      319.12     11.99 o 
  -2   7   8        2.15        3.29      1.35 o 
  -1   7   8       33.94       30.41      2.01 o 
   0   7   8       66.71       69.99      2.92 o 
   1   7   8       51.84       50.21      2.61 o 
   2   7   8      111.79      117.33      4.18 o 
   3   7   8      297.10      323.72      7.01 o 
   4   7   8      134.19      138.06      4.92 o 
   5   7   8        4.67        4.24      1.98 o 
   6   7   8       62.15       68.30      4.61 o 
  -9   8   8       16.32       11.68      2.67 o 
  -8   8   8       53.40       55.32      6.90 o 
  -7   8   8       23.13       24.84      3.06 o 
  -6   8   8        6.61        5.51      2.15 o 
  -5   8   8       44.01       58.61      3.88 o 
  -4   8   8       75.01       72.47      3.44 o 
  -3   8   8      124.73      116.50      3.65 o 
  -2   8   8      119.02      122.79      3.74 o 
  -1   8   8       43.70       49.25      2.98 o 
   0   8   8       61.53       76.29      4.23 o 
   1   8   8        0.73        2.99      1.48 o 
   2   8   8      349.32      337.82      7.20 o 
   3   8   8        5.89        6.39      1.98 o 
   4   8   8       16.06       15.63      2.11 o 
   5   8   8       22.19       22.49      2.75 o 
  -9   9   8       21.46       19.98      3.05 o 
  -8   9   8       30.65       31.85      3.72 o 
  -7   9   8       28.67       42.60      3.72 o 
  -6   9   8       61.22       66.08      4.32 o 
  -5   9   8       90.38      106.09      3.71 o 
  -4   9   8       49.58       50.82      2.75 o 
  -3   9   8       60.16       74.00      3.16 o 
  -2   9   8       78.97       91.34      3.45 o 
  -1   9   8       43.15       43.43      2.60 o 
   0   9   8      142.64      143.01      4.73 o 
   1   9   8        0.10       -0.65      1.51 o 
   2   9   8       16.22       18.45      3.08 o 
   3   9   8        6.96        4.87      1.88 o 
   4   9   8       54.90       58.12      3.45 o 
  -7  10   8        1.54        3.04      2.21 o 
  -6  10   8        0.01       -1.18      1.58 o 
  -5  10   8       93.37       92.99      3.64 o 
  -4  10   8        0.22        2.05      1.54 o 
  -3  10   8       95.93      101.50      3.75 o 
  -2  10   8       58.62       62.51      3.12 o 
  -1  10   8       94.06       97.29      3.66 o 
   0  10   8       40.91       37.87      3.68 o 
   1  10   8       15.73       17.36      2.89 o 
   2  10   8        5.11        3.82      2.24 o 
   3  10   8        3.44        1.58      2.08 o 
  -6  11   8       26.59       35.01      2.76 o 
  -5  11   8       10.62       10.75      2.06 o 
  -4  11   8        2.00        0.71      1.66 o 
  -3  11   8        9.10        5.26      1.75 o 
  -2  11   8       10.17       13.52      2.10 o 
  -1  11   8       61.96       51.97      3.05 o 
   0  11   8       30.99       27.84      2.88 o 
   1  11   8        0.15       -2.34      1.90 o 
 -11   1   9        1.03       -2.48      2.13 o 
 -10   1   9       14.15       15.00      3.34 o 
  -9   1   9      147.43      176.51      7.60 o 
  -8   1   9       71.59       72.54      5.15 o 
  -7   1   9        4.28        2.83      1.84 o 
  -6   1   9        1.63        0.00      1.64 o 
  -5   1   9       41.43       41.15      3.77 o 
  -4   1   9        6.01       12.51      2.70 o 
  -3   1   9      123.22      113.80      4.12 o 
  -2   1   9      200.73      193.55      5.23 o 
  -1   1   9       14.07       17.43      2.12 o 
   0   1   9      517.22      487.24      8.45 o 
   1   1   9        5.94        3.46      1.43 o 
   2   1   9       36.13       32.08      2.11 o 
   3   1   9       10.29       13.68      1.92 o 
   4   1   9       38.85       38.96      8.14 o 
   5   1   9      148.60      145.08      7.58 o 
   6   1   9       32.84       25.54      4.25 o 
 -11   2   9       56.80       70.97      6.83 o 
 -10   2   9        6.70        8.47      2.94 o 
  -9   2   9        0.17        1.26      2.35 o 
  -8   2   9       74.68       79.05      5.76 o 
  -7   2   9        1.36        2.02      1.82 o 
  -6   2   9        0.05        0.33      1.65 o 
  -5   2   9       13.36       12.62      2.34 o 
  -4   2   9       60.00       49.43      3.65 o 
  -3   2   9        1.74        1.13      1.74 o 
  -2   2   9        3.02        2.72      1.76 o 
  -1   2   9       81.34       75.16      5.37 o 
   0   2   9      187.09      193.56      6.19 o 
   1   2   9        4.01       -0.27      1.56 o 
   2   2   9       20.45       17.53      2.00 o 
   3   2   9       45.32       41.49      3.24 o 
   4   2   9      144.84      141.68      4.89 o 
   5   2   9        1.28       -1.62      2.36 o 
   6   2   9        4.39        5.42      3.15 o 
 -11   3   9      112.56      122.70      6.83 o 
 -10   3   9       25.18       27.35      3.99 o 
  -9   3   9        5.82        6.60      2.25 o 
  -8   3   9        0.44        1.51      1.86 o 
  -7   3   9        1.58       -1.06      1.71 o 
  -6   3   9       38.57       37.08      3.24 o 
  -5   3   9      105.33      102.02      4.67 o 
  -4   3   9      838.73      810.90     13.83 o 
  -3   3   9        0.24        0.39      1.63 o 
  -2   3   9      118.66      130.21      6.47 o 
  -1   3   9     1306.74     1224.80     17.96 o 
   0   3   9        4.94        6.07      1.97 o 
   1   3   9        9.83        7.11      1.80 o 
   2   3   9       82.47       82.45      3.67 o 
   3   3   9       37.86       38.13      3.78 o 
   4   3   9      194.90      190.83      9.08 o 
   5   3   9        1.96       -1.11      2.75 o 
   6   3   9      165.79      150.27      8.00 o 
 -10   4   9       30.39       34.41      3.48 o 
  -9   4   9       92.12      110.63      6.16 o 
  -8   4   9        0.36        1.08      1.87 o 
  -7   4   9      111.39      100.30      4.92 o 
  -6   4   9       13.54        9.50      2.33 o 
  -5   4   9       23.86       20.11      2.69 o 
  -4   4   9      380.44      342.85     11.01 o 
  -3   4   9       46.80       39.42      4.31 o 
  -2   4   9       47.10       39.68      3.25 o 
  -1   4   9      133.81      123.41      4.30 o 
   0   4   9        0.21       -1.00      1.49 o 
   1   4   9        2.91        2.52      1.85 o 
   2   4   9        1.82        0.22      1.57 o 
   3   4   9       79.59       81.90      3.89 o 
   4   4   9       13.98       15.91      2.42 o 
   5   4   9      116.81      132.80      8.81 o 
   6   4   9        0.02       -3.03      3.47 o 
 -10   5   9       17.93       23.63      3.23 o 
  -9   5   9      163.73      217.66      7.75 o 
  -8   5   9       27.75       24.78      3.04 o 
  -7   5   9       10.00       14.28      2.61 o 
  -6   5   9      141.94      136.41      5.55 o 
  -5   5   9        5.82        3.15      1.96 o 
  -4   5   9       17.88       12.29      2.41 o 
  -3   5   9        2.14        2.57      1.91 o 
  -2   5   9       24.99       26.75      2.83 o 
  -1   5   9        0.39        1.55      1.62 o 
   0   5   9       22.38       22.41      2.43 o 
   1   5   9        3.81        5.77      1.84 o 
   2   5   9      396.37      405.59     18.78 o 
   3   5   9        3.32        2.00      1.82 o 
   4   5   9        7.87        6.11      2.06 o 
   5   5   9       93.74       97.74      6.75 o 
  -9   6   9        0.82        4.61      2.19 o 
  -8   6   9        4.04        2.30      2.01 o 
  -7   6   9       70.33       74.13      4.45 o 
  -6   6   9       50.56       59.99      4.02 o 
  -5   6   9       24.12       21.29      2.86 o 
  -4   6   9       65.93       59.56      3.97 o 
  -3   6   9        2.84        2.24      1.78 o 
  -2   6   9       79.70       82.77      3.84 o 
  -1   6   9        0.74        0.08      1.57 o 
   0   6   9       22.97       24.93      2.53 o 
   1   6   9      284.17      292.11      6.77 o 
   2   6   9       18.63       17.15      2.81 o 
   3   6   9       25.07       28.70      2.89 o 
   4   6   9        5.85        5.75      2.10 o 
   5   6   9       62.56       69.10      3.99 o 
  -9   7   9       24.12       31.88      4.68 o 
  -8   7   9      180.23      210.23      8.67 o 
  -7   7   9       47.51       39.68      3.57 o 
  -6   7   9       75.34       86.03      5.99 o 
  -5   7   9       97.52      120.73      5.41 o 
  -4   7   9       38.19       41.41      3.59 o 
  -3   7   9        9.19       12.29      2.63 o 
  -2   7   9      180.95      198.45      6.58 o 
  -1   7   9        8.66        3.48      1.79 o 
   0   7   9        0.14        1.91      1.75 o 
   1   7   9       47.79       48.11      3.21 o 
   2   7   9        1.48        4.30      2.32 o 
   3   7   9      205.16      214.53      6.18 o 
   4   7   9       97.59       92.58      4.36 o 
  -8   8   9       21.56       17.42      3.04 o 
  -7   8   9        7.48        5.84      2.41 o 
  -6   8   9       48.03       64.64      4.44 o 
  -5   8   9       26.55       28.74      3.35 o 
  -4   8   9        2.84       -1.96      1.95 o 
  -3   8   9        0.08       -0.86      1.85 o 
  -2   8   9       83.27      100.88      5.11 o 
  -1   8   9      145.60      169.86      6.27 o 
   0   8   9       11.19       15.49      2.79 o 
   1   8   9        0.12        1.89      2.15 o 
   2   8   9       59.97       67.62      4.48 o 
   3   8   9       47.05       46.73      3.45 o 
  -6   9   9       63.42       66.10      4.53 o 
  -5   9   9       27.64       25.61      3.42 o 
  -4   9   9       24.02       25.09      3.28 o 
  -3   9   9        0.00       -0.86      2.02 o 
  -2   9   9       31.37       35.23      3.62 o 
  -1   9   9        7.71       10.78      2.62 o 
   0   9   9      222.91      231.17     10.34 o 
   1   9   9      119.51      129.28     10.50 o 
   2   9   9       33.80       37.46      4.59 o 
  -4  10   9       14.66       15.12      3.83 o 
  -3  10   9        2.23        1.68      2.19 o 
  -2  10   9       47.80       53.69      4.29 o 
  -1  10   9       51.84       69.54      4.69 o 
 -10   0  10        0.10       -4.45      3.55 o 
  -9   0  10       19.30       34.85      6.23 o 
  -8   0  10      197.85      207.33     12.06 o 
  -7   0  10      436.09      465.82     18.28 o 
  -6   0  10        7.81       11.38      4.29 o 
  -5   0  10       23.81       12.58      4.35 o 
  -4   0  10       35.66       38.78      4.18 o 
  -3   0  10        3.42        6.73      2.75 o 
  -2   0  10       32.28       33.11      4.64 o 
  -1   0  10      253.28      241.28      8.64 o 
   0   0  10      304.01      305.79     10.28 o 
   1   0  10      127.57      106.59      4.96 o 
   2   0  10      529.14      526.50     10.99 o 
   3   0  10        0.19       -3.42      3.58 o 
   4   0  10        0.76        5.14      4.52 o 
 -10   1  10        3.33        2.71      4.05 o 
  -9   1  10        0.03       -0.38      2.40 o 
  -8   1  10        9.38       20.08      3.72 o 
  -7   1  10       19.22       19.76      3.58 o 
  -6   1  10       20.45       19.76      2.85 o 
  -5   1  10       16.75       13.69      2.61 o 
  -4   1  10      135.59      150.18      5.84 o 
  -3   1  10      106.88      119.54      5.16 o 
  -2   1  10      203.04      194.78      6.41 o 
  -1   1  10       28.92       26.77      2.60 o 
   0   1  10       53.37       55.90      3.33 o 
   1   1  10       78.53       76.31      3.35 o 
   2   1  10       46.90       51.38      2.70 o 
   3   1  10        0.44        0.84      1.79 o 
   4   1  10       47.60       46.93      5.26 o 
  -9   2  10       14.48        9.82      3.38 o 
  -8   2  10       10.94        9.25      7.04 o 
  -7   2  10       54.85       76.54      4.59 o 
  -6   2  10       23.45       31.54      3.35 o 
  -5   2  10        1.17       -1.71      1.76 o 
  -4   2  10       19.10       15.28      2.68 o 
  -3   2  10       18.02       17.99      2.79 o 
  -2   2  10      401.09      402.05     16.04 o 
  -1   2  10      194.44      195.90      6.46 o 
   0   2  10        2.99        1.84      1.75 o 
   1   2  10      181.90      182.32      5.48 o 
   2   2  10       15.06       13.04      2.50 o 
   3   2  10        1.56       -1.23      1.76 o 
   4   2  10       12.84       10.19      3.61 o 
  -9   3  10        9.03        9.28      2.61 o 
  -8   3  10       44.38       47.03      3.94 o 
  -7   3  10        5.43        5.78      2.26 o 
  -6   3  10       29.50       28.98      3.26 o 
  -5   3  10      188.33      184.80      9.20 o 
  -4   3  10        1.63        1.90      1.98 o 
  -3   3  10       40.07       40.25      3.49 o 
  -2   3  10        0.02       -0.37      1.92 o 
  -1   3  10       32.49       33.90      3.82 o 
   0   3  10       79.94       73.30      3.75 o 
   1   3  10      109.98      122.38      4.60 o 
   2   3  10        0.07        0.40      1.72 o 
   3   3  10       14.00       10.48      2.34 o 
   4   3  10       26.02       28.09      4.59 o 
  -9   4  10       64.63       80.18      7.40 o 
  -8   4  10       61.86       61.49      6.30 o 
  -7   4  10        7.17       11.02      2.72 o 
  -6   4  10        8.47        5.10      2.27 o 
  -5   4  10        0.54       -0.67      1.87 o 
  -4   4  10       37.41       28.59      3.22 o 
  -3   4  10       37.77       32.35      3.28 o 
  -2   4  10       18.72       16.04      2.67 o 
  -1   4  10       92.11       97.01      4.24 o 
   0   4  10       75.84       83.17      4.00 o 
   1   4  10       24.86       24.90      2.71 o 
   2   4  10       19.92       27.95      4.20 o 
   3   4  10       31.12       30.51      2.98 o 
  -8   5  10       53.84       67.60      4.81 o 
  -7   5  10      185.91      199.27      9.53 o 
  -6   5  10        0.20       -0.01      1.90 o 
  -5   5  10       22.45       15.69      2.84 o 
  -4   5  10        2.55        5.46      2.19 o 
  -3   5  10        1.11        2.70      2.09 o 
  -2   5  10      237.71      233.82      6.25 o 
  -1   5  10       13.35       16.74      2.41 o 
   0   5  10       68.00       61.66      3.61 o 
   1   5  10       30.91       32.15      2.93 o 
   2   5  10        0.22       -1.56      2.05 o 
   3   5  10        1.97        5.44      2.29 o 
  -7   6  10      215.80      254.27      8.01 o 
  -6   6  10       98.98      114.83      5.55 o 
  -5   6  10       23.92       20.90      3.11 o 
  -4   6  10       68.11       76.18     10.23 o 
  -3   6  10       36.47       33.42      2.97 o 
  -2   6  10       70.65       76.95      3.96 o 
  -1   6  10       12.87       10.56      2.27 o 
   0   6  10       49.49       50.46      3.45 o 
   1   6  10        8.60        7.75      2.61 o 
   2   6  10      151.82      177.43      7.58 o 
  -6   7  10        2.13        2.86      2.40 o 
  -5   7  10      156.72      170.95      6.70 o 
  -4   7  10      116.41      137.27      6.00 o 
  -3   7  10       21.71       16.77      3.01 o 
  -2   7  10        9.60       11.78      2.71 o 
  -1   7  10        0.28        0.63      2.18 o 
   0   7  10        6.78        2.88      2.02 o 
   1   7  10        2.82        5.96      3.07 o 
  -4   8  10       47.54       51.69      4.31 o 
  -3   8  10      139.08      160.03      6.61 o 
  -2   8  10       35.80       41.28      3.88 o 
  -1   8  10        7.55       12.64      2.91 o 
  -7   1  11        4.55        3.09      2.69 o 
  -6   1  11      222.16      243.89      9.67 o 
  -5   1  11      103.59      129.58      9.38 o 
  -4   1  11        3.54        4.62      2.52 o 
  -3   1  11       28.84       34.98      5.00 o 
  -2   1  11        1.30        3.06      2.91 o 
  -1   1  11        5.69        2.99      2.28 o 
   0   1  11       56.07       51.04      3.48 o 
   1   1  11      359.28      387.11      7.64 o 
  -7   2  11        8.63        8.11      2.61 o 
  -6   2  11       22.09       22.52      3.50 o 
  -5   2  11        2.91       -0.18      2.03 o 
  -4   2  11        1.47       -0.35      2.08 o 
  -3   2  11       72.74       83.48      4.91 o 
  -2   2  11       85.52       90.69      5.00 o 
  -1   2  11       50.79       57.68      3.69 o 
   0   2  11      114.38      103.17      6.99 o 
   1   2  11       49.00       53.95      3.30 o 
  -6   3  11        0.29        2.20      2.19 o 
  -5   3  11        0.76        1.31      2.09 o 
  -4   3  11       72.98       80.06      4.80 o 
  -3   3  11       16.88       25.40      3.41 o 
  -2   3  11       26.71       30.92      3.44 o 
  -1   3  11        1.19        3.02      1.90 o 
   0   3  11       30.75       40.66      4.24 o 
  -5   4  11        0.05        1.90      2.31 o 
  -4   4  11       47.70       46.25      4.89 o 
  -3   4  11       48.95       39.23      3.99 o 
  -2   4  11      131.44      131.56      5.06 o 
  -1   4  11       34.46       38.72      3.79 o 
  -4   5  11        1.42        0.56      3.95 o 
  -3   5  11      236.36      253.31      6.99 o 
  -2   5  11       23.80       21.29      2.83 o 
                                                 
